# Supplementary material for: Access to finance from different finance provider types: Farmer knowledge of the requirements
Source: PLoS One. 2017 Sep 6;12(9):e0179285. doi: 10.1371/journal.pone.0179285 (PMC5587102; doi:10.1371/journal.pone.0179285)
Supplement: S1 Table — (XLSX) [file pone.0179285.s002.xlsx]

## Sheet: finance providers
Finance providers' perception about the requirement to get finance (rating from 1=not important to 5=very important)
Category: 1= bank, 2= mfi, 3= farmers' association, 4= trader, 5= agricultural input kiosk
Number	Category	Collateral	Character	Capacity	Capital	Condition	Loan	Ability	Farm Size	Spouse	Membership	Contract
1	1	3	5	5	3	3	5	5	4	5	3	3
2	1	5	5	5	3	4	3	5	5	1	5	5
3	1	5	5	5	4	4	4	5	4	5	3	4
4	1	5	5	4	4	4	2	4	4	4	4	4
5	1	5	5	5	5	4	5	5	5	3	3	3
6	1	5	4	4	4	4	5	5	3	5	3	3
7	2	5	4	4	3	3	3	1	4	5	2	2
8	2	2	5	4	4	1	4	4	4	5	5	1
9	2	1	5	4	5	1	5	1	1	5	4	1
10	2	1	5	1	5	1	4	4	4	5	5	1
11	2	5	4	4	3	2	4	5	3	4	3	5
12	3	5	1	4	1	1	5	5	4	1	5	5
13	3	1	5	4	1	2	4	4	4	4	5	5
14	3	5	5	4	5	3	4	4	4	5	5	4
15	3	5	1	5	5	3	5	5	4	5	5	1
16	3	5	1	5	5	1	5	5	1	5	5	5
17	3	1	1	1	4	5	1	4	1	3	4	1
18	3	1	4	4	1	1	4	4	4	1	5	4
19	3	5	5	5	5	1	2	2	5	1	5	1
20	3	5	1	4	5	1	3	4	4	2	5	1
21	3	3	4	4	3	5	4	5	4	4	4	4
22	3	3	5	4	3	2	4	4	4	4	5	4
23	3	2	5	4	5	1	5	4	4	5	5	1
24	3	5	1	4	5	1	5	4	4	5	5	1
25	4	2	5	5	1	1	3	4	5	1	3	5
26	4	4	5	1	2	4	4	5	5	1	5	5
27	4	5	4	5	5	5	4	5	4	1	5	5
28	4	3	1	5	1	1	3	5	1	2	5	5
29	4	3	5	5	3	1	4	5	5	2	5	5
30	4	1	4	5	1	2	2	5	4	1	3	5
31	5	1	5	1	1	1	1	1	1	1	1	1
32	5	1	4	2	2	1	3	2	1	3	1	1
33	5	1	5	1	1	1	1	1	1	1	1	1
34	5	3	2	4	2	3	1	1	3	1	3	4
35	5	1	1	1	1	1	1	1	2	1	1	1
36	5	1	1	1	1	1	1	1	2	1	1	1
37	5	1	3	1	1	1	2	1	1	1	1	1
38	5	1	1	1	1	5	1	1	5	1	5	5
39	5	1	3	4	1	1	1	4	4	4	5	1
40	5	4	4	4	3	2	3	3	2	3	2	3
41	5	1	1	4	2	1	4	4	2	2	2	2
42	5	1	5	1	1	1	3	1	1	1	1	1
43	5	1	4	2	1	1	4	1	1	1	1	1
