# Supplementary material for: Access to finance from different finance provider types: Farmer knowledge of the requirements
Source: PLoS One. 2017 Sep 6;12(9):e0179285. doi: 10.1371/journal.pone.0179285 (PMC5587102; doi:10.1371/journal.pone.0179285)
Supplement: S2 Table — (XLSX) [file pone.0179285.s003.xlsx]

## Sheet: bank
Farmers' perception about the requirement to get finance from bank (rating from 1=not important to 5=very important)
Commodity: 1= mango, 2= mangosteen, 3= chili, 4= red onion
Farmer	Commodity	Collateral	Character	Capacity	Capital	Condition	Loan	Ability	Farm Size	Spouse	Membership	Contract	Age	Education	Farming Experience	Farm Size	Had Access to Bank
1	4	5	5	1	5	1	5	1	1	5	1	1	58	6	44	0.392	0
2	4	5	4	5	5	1	4	1	1	5	1	1	62	6	42	0.7	0
3	4	5	5	1	5	1	5	5	5	5	1	5	54	6	34	0.28	1
4	4	5	4	1	5	1	3	1	1	3	1	1	50	6	6	0.238	0
5	4	5	5	5	1	5	1	1	1	5	1	1	30	16	14	0.098	0
6	4	5	4	2	5	1	4	2	2	5	1	1	55	6	49	0.322	0
7	4	5	4	3	4	1	4	3	3	5	1	1	61	6	39	0.49	0
8	4	5	4	3	4	1	4	3	3	5	1	1	40	6	32	0.63	0
9	4	5	4	1	5	1	3	1	1	3	1	1	52	6	35	0.35	0
10	4	5	4	2	4	1	4	3	3	5	1	1	59	6	39	0.21	0
11	4	5	5	5	1	1	3	5	3	5	1	1	53	12	36	1.5	1
12	4	5	1	5	1	1	5	1	1	1	1	1	45	6	22	0.56	0
13	4	5	4	3	4	1	4	3	3	5	1	1	33	6	24	0.14	0
14	4	5	5	5	5	1	5	5	5	5	1	1	48	6	24	1	0
15	4	5	5	5	5	1	1	5	5	5	1	4	48	6	32	1.14	1
16	4	5	5	4	5	1	4	5	5	5	1	1	34	6	14	0.224	0
17	4	5	5	1	5	1	4	1	1	5	1	1	60	6	44	0.42	0
18	4	5	5	5	5	1	4	5	5	5	1	1	49	6	30	0.434	0
19	4	5	5	5	1	1	1	5	5	5	1	1	47	9	17	0.42	0
20	4	5	4	1	5	1	4	1	1	5	1	1	45	6	10	0.42	0
21	4	5	4	3	4	1	4	3	3	5	1	1	45	6	39	0.364	0
22	4	5	4	5	5	1	4	1	1	5	1	1	52	6	34	0.63	1
23	4	5	5	5	5	1	5	5	1	5	1	1	38	9	29	0.28	0
24	4	5	5	3	4	1	4	3	3	5	1	1	60	6	39	0.28	0
25	4	5	4	3	4	1	4	3	3	5	1	1	58	6	39	1.05	0
26	4	5	4	3	4	1	4	3	3	5	1	1	35	6	5	0.056	0
27	4	5	3	1	1	1	1	1	1	5	1	1	59	9	47	0.448	0
28	4	5	5	2	5	1	5	2	2	5	4	1	35	6	13	0.182	0
29	4	5	4	3	4	1	4	3	3	5	1	1	39	9	14	11	1
30	4	5	5	5	5	1	5	5	5	5	1	1	52	6	38	0.56	0
31	4	5	5	4	5	1	5	4	4	5	1	1	38	6	15	0.49	0
32	4	4	5	5	5	1	4	5	5	5	1	1	46	6	34	2.28	0
33	4	5	4	3	5	1	4	3	3	5	1	1	49	4	20	0.14	0
34	4	5	5	5	5	1	1	5	5	1	1	1	50	6	29	0.21	0
35	4	5	4	1	5	1	4	1	1	5	1	1	37	6	14	0.056	0
36	4	5	4	3	4	1	4	3	3	5	1	1	56	6	35	0.343	0
37	4	5	4	1	5	1	5	5	1	5	1	1	50	6	35	0.5	0
38	4	5	4	2	5	2	4	3	2	5	2	1	56	6	42	0.5	0
39	4	5	4	1	1	1	5	5	1	5	2	1	34	12	14	5	1
40	4	4	4	2	5	2	4	3	2	5	2	1	42	9	20	10	0
41	4	5	4	4	4	2	4	3	2	5	2	1	32	6	1	0.18	0
42	4	5	4	2	5	2	4	3	2	5	2	1	45	12	22	0.5	1
43	4	4	5	4	5	5	4	2	1	4	2	1	50	6	25	0.18	0
44	4	5	4	1	4	1	3	4	1	5	1	1	53	4	30	0.25	0
45	4	5	4	1	5	2	3	5	2	4	2	1	42	9	20	0.25	0
46	4	5	5	1	5	1	5	1	1	5	1	1	48	12	8	0.5	1
47	4	5	4	2	5	2	4	3	2	5	2	1	50	6	24	0.18	0
48	4	5	5	1	5	1	5	1	1	5	1	1	40	12	20	0.7	1
49	4	5	4	2	5	2	4	3	2	5	2	1	49	6	34	0.525	0
50	4	5	5	1	5	1	4	2	1	4	5	1	59	6	41	0.7	0
51	4	4	4	2	4	4	4	2	1	4	1	1	40	6	24	0.18	0
52	4	5	5	4	5	1	4	5	1	5	1	1	33	6	34	0.175	0
53	4	5	4	2	5	2	4	3	2	5	2	1	43	12	25	0.175	1
54	4	5	4	2	5	2	4	3	2	5	2	1	60	6	15	0.175	0
55	4	5	4	4	3	1	4	2	1	4	1	1	50	6	20	0.08	0
56	4	5	4	5	5	1	5	3	1	5	1	1	50	6	28	0.35	0
57	4	5	5	4	5	1	4	4	4	5	1	1	44	12	29	1.4	0
58	4	5	5	1	5	1	4	1	1	5	1	1	46	12	30	0.18	0
59	4	5	4	1	5	1	4	1	1	5	4	1	40	6	19	1	0
60	4	5	4	2	5	2	4	3	2	5	2	1	31	6	17	0.09	0
61	4	5	5	5	5	2	5	4	4	5	2	1	42	12	19	0.35	0
62	4	5	4	2	5	2	5	5	2	2	2	2	56	6	40	0.175	0
63	4	3	4	4	4	4	4	3	2	4	2	3	37	6	12	0.175	0
64	4	2	3	4	3	4	2	1	2	4	2	1	50	6	10	0.175	0
65	4	3	4	4	4	4	4	3	2	4	2	3	53	6	35	0.376	0
66	4	5	4	1	5	1	4	1	1	5	1	1	45	6	17	0.175	1
67	4	5	4	2	5	1	3	2	2	5	1	1	38	6	15	0.355	1
68	4	5	4	2	5	1	4	2	1	5	4	1	62	6	37	0.05	0
69	4	5	4	2	5	2	4	3	2	5	2	1	67	6	44	0.35	1
70	4	5	4	1	4	1	3	4	1	5	1	1	52	6	35	0.326667	0
71	4	5	5	2	4	1	4	2	1	5	1	1	65	6	44	0.18	1
72	4	5	4	1	5	1	3	1	1	5	1	1	30	6	15	0.18	0
73	4	5	4	2	5	2	4	3	2	5	2	1	67	6	40	0.5	0
74	4	5	4	1	5	1	5	5	1	5	1	1	55	6	35	0.25	0
75	4	5	4	2	5	2	4	3	2	5	2	1	54	9	33	1.4	1
76	4	5	5	5	5	2	4	4	4	5	1	4	48	9	20	4.175	1
77	4	5	4	2	5	1	4	2	2	5	1	1	40	12	11	0.875	1
78	4	5	4	2	5	2	4	3	2	5	2	1	50	6	14	0.125	1
79	3	5	5	5	5	1	4	5	5	5	1	1	45	6	10	1.12	0
80	3	5	5	5	4	1	4	4	3	5	3	2	42	6	6	0.322	0
81	3	5	5	5	5	1	5	2	4	5	5	1	54	6	24	0.7	1
82	3	5	5	5	4	1	4	4	3	5	3	2	35	6	6	1	0
83	3	5	4	5	1	1	3	5	1	5	5	5	40	6	14	0.56	0
84	3	5	5	5	4	1	4	4	3	5	3	2	52	6	2	0.7	1
85	3	5	5	5	4	1	4	4	3	5	3	2	55	6	19	1	1
86	3	5	5	5	4	1	4	4	3	5	3	2	54	6	20	0.84	0
87	3	5	5	5	5	1	5	4	3	5	3	2	46	6	29	0.42	1
88	3	5	5	5	4	1	4	4	3	5	3	2	43	6	5	0.322	0
89	3	5	5	4	5	1	4	4	4	5	4	4	52	9	13	0.35	1
90	3	5	5	5	4	1	4	4	3	5	3	2	25	6	6	0.42	0
91	3	5	5	5	5	1	5	5	3	5	1	1	40	6	15	1.28	0
92	3	5	5	5	4	1	4	4	3	5	3	2	39	6	15	0.42	0
93	3	5	4	5	5	1	4	4	1	5	1	1	38	6	10	1	0
94	1	5	5	2	5	1	4	2	1	5	1	1	48	12	16	6.5	1
95	1	5	4	3	4	2	3	3	2	4	3	2	58	6	10	1.12	0
96	1	5	4	1	5	1	4	1	1	5	2	1	41	9	10	1.05	0
97	1	5	4	3	4	2	3	3	2	4	3	2	43	12	9	5	1
98	1	5	4	5	5	2	5	5	2	5	3	2	63	6	19	1.5	0
99	1	4	4	4	5	4	4	3	3	4	4	3	55	6	30	3	0
100	1	5	4	5	5	2	3	3	2	5	3	2	50	6	26	0.42	0
101	1	4	5	2	2	3	3	4	2	4	5	2	43	6	31	15	1
102	1	5	5	1	2	2	1	5	5	5	1	1	46	12	15	0.7	1
103	1	5	1	3	4	2	3	3	2	5	3	2	53	6	36	4.5	0
104	1	5	4	3	4	2	3	3	2	4	3	2	63	9	44	1	0
105	1	5	4	5	5	3	5	3	2	4	3	3	40	9	13	4	0
106	1	5	4	3	4	2	3	3	2	4	3	2	58	6	4	6	1
107	1	5	5	1	1	1	1	1	1	1	1	1	47	12	10	3	0
108	1	5	4	3	4	2	3	3	2	4	3	2	46	6	23	8.05	1
109	1	5	4	3	4	2	3	3	2	4	3	2	44	6	5	1.87	1
110	1	5	5	1	5	1	5	5	1	5	1	1	37	6	5	1	0
111	1	5	5	5	5	1	1	4	1	5	5	1	43	16	14	5.2	1
112	1	5	4	5	5	4	4	3	3	4	3	3	49	16	6	0.2	0
113	1	4	4	4	5	4	4	3	3	4	3	3	40	9	18	6	0
114	3	5	5	5	4	5	5	4	4	4	5	5	50	9	38	1.5	0
115	3	4	4	5	5	4	3	4	4	5	2	4	43	6	4	0.43	0
116	3	5	5	5	3	5	5	4	5	5	3	3	30	12	6	0.91	0
117	3	5	5	1	5	1	1	1	5	5	5	1	33	9	10	0.156	0
118	3	2	5	4	5	2	4	4	4	4	3	3	33	12	10	1.5	0
119	3	4	5	4	4	3	4	4	5	1	3	3	27	12	8	1	0
120	3	5	5	5	4	5	5	5	5	5	5	5	45	16	19	3	0
121	3	5	5	4	5	2	4	4	4	4	3	3	49	9	28	15	0
122	3	4	5	4	5	2	4	4	4	4	3	3	37	6	17	7.5	0
123	3	5	4	4	5	3	4	3	3	4	4	2	63	9	30	0.065	0
124	3	5	5	4	5	2	4	4	4	4	3	3	39	6	20	2	0
125	3	5	5	5	4	1	5	5	5	5	1	1	39	6	5	0.39	0
126	3	5	5	5	5	1	5	4	5	5	1	1	29	12	1	0.234	0
127	3	5	5	4	4	3	4	4	4	3	3	3	33	12	12	3	0
128	3	5	5	5	5	1	1	5	5	5	3	5	43	16	10	0.1	0
129	3	5	5	5	5	1	4	4	4	5	1	1	26	16	7	9	0
130	3	5	1	5	5	2	5	2	2	3	5	5	62	6	47	2	0
131	3	5	5	5	5	1	5	4	5	5	1	1	55	6	44	8	0
132	3	5	5	4	5	2	4	4	4	4	3	3	45	9	30	4	0
133	3	5	5	5	3	5	5	3	5	5	3	4	47	12	4	0.14	0
134	3	5	5	5	5	1	5	5	5	5	5	5	28	9	4	0.546	1
135	3	5	5	3	5	1	5	5	3	5	5	5	40	6	30	6	0
136	3	5	5	5	5	5	5	5	4	5	1	1	40	9	15	0.35	0
137	3	5	5	5	5	5	5	4	5	5	2	4	49	6	9	0.195	0
138	3	5	5	4	4	1	4	2	4	4	1	1	52	6	20	0.1	0
139	3	5	5	4	5	1	5	4	1	5	1	1	32	9	15	0.325	0
140	3	4	5	5	3	5	5	4	5	5	3	5	56	9	20	0.14	0
141	3	5	5	5	5	4	5	5	5	5	5	2	35	16	17	0.22	0
142	3	5	5	5	5	1	5	4	5	5	1	1	35	12	19	0.9425	0
143	3	5	4	3	5	4	4	3	4	5	4	4	28	9	10	0.195	0
144	3	4	5	4	5	4	4	4	4	5	4	4	65	12	5	0.65	0
145	3	5	5	5	5	2	5	2	5	5	3	2	34	12	18	0.455	0
146	3	5	5	5	3	4	5	3	5	4	3	4	44	12	5	0.14	0
147	1	5	5	5	5	1	5	2	5	5	1	1	40	9	8	1.46	0
148	1	4	4	4	4	3	3	3	4	4	3	2	43	6	8	0.28	0
149	1	5	5	1	5	1	5	1	4	5	1	1	49	6	34	1.42	0
150	1	5	4	3	4	2	3	3	2	5	2	1	29	12	5	7	0
151	1	5	4	5	4	3	3	3	3	5	2	1	62	6	46	18.56	1
152	1	5	4	4	3	3	2	3	4	5	2	2	60	6	51	2	1
153	1	5	4	2	5	1	4	2	1	5	1	1	35	6	10	0.42	1
154	1	5	4	4	5	1	4	4	1	5	2	1	70	6	50	0.98	0
155	1	5	5	1	4	4	2	4	2	4	2	2	30	9	8	6	1
156	1	5	5	1	5	1	5	1	1	5	2	1	27	9	7	0.35	1
157	1	5	4	3	3	4	3	4	3	2	3	2	28	12	2	0.21	0
158	1	5	5	4	4	1	1	1	1	5	3	1	41	9	19	0.21	1
159	1	5	5	2	5	4	4	4	2	4	1	1	37	12	16	0.75	1
160	1	5	4	3	3	3	2	4	3	5	2	2	60	6	50	0.14	0
161	1	5	4	1	5	1	4	1	1	5	1	1	60	6	40	0.84	0
162	1	5	4	2	5	1	4	1	1	5	1	1	49	6	31	1.47	1
163	1	5	5	2	5	1	4	2	1	5	1	1	43	6	34	0.21	0
164	1	5	4	4	3	3	3	4	3	4	3	2	56	6	39	10	1
165	1	2	5	2	5	4	1	5	4	4	1	2	55	4	44	0.28	1
166	1	5	4	3	4	2	3	3	2	5	2	1	35	9	17	0.28	0
167	1	4	5	1	4	4	3	4	2	4	2	2	35	9	14	0.84	1
168	4	5	5	4	4	1	3	4	2	4	2	1	55	6	36	2	0
169	4	5	5	4	4	1	3	4	2	4	2	1	55	6	34	0.07	0
170	4	5	5	5	5	1	5	5	1	5	1	1	62	6	50	0.7	0
171	4	5	5	3	3	1	1	5	1	5	3	1	55	6	39	0.18	0
172	4	5	5	3	3	1	1	5	1	5	3	1	50	6	39	0.175	0
173	4	5	5	4	4	1	3	4	2	4	2	1	55	6	17	0.217	0
174	4	5	5	4	4	1	3	4	2	4	2	1	61	6	37	0.30625	0
175	4	5	5	4	4	1	3	4	2	4	2	1	42	13	15	0.4375	0
176	4	5	5	4	4	1	3	4	2	4	2	1	51	6	44	0.091	0
177	4	5	5	4	4	1	3	4	2	4	2	1	61	6	41	0.0455	0
178	4	5	5	4	4	1	3	4	2	4	2	1	60	6	40	0.7	0
179	4	5	5	4	4	1	3	4	2	4	2	1	46	6	25	0.35	1
180	4	5	5	4	4	1	3	4	2	4	2	1	45	9	21	0.322	1
181	4	5	1	1	1	1	1	1	1	1	1	1	47	6	35	1.4	1
182	4	5	5	4	4	1	3	4	2	4	2	1	56	6	34	0.28	0
183	4	5	5	4	4	1	3	4	2	4	2	1	32	9	5	0.355	0
184	4	5	5	4	4	1	3	4	2	4	2	1	73	6	62	0.0875	0
185	4	5	5	5	5	1	5	1	1	5	1	1	51	6	17	0.35	1
186	4	5	5	5	5	1	5	5	1	5	1	1	47	6	34	0.385	0
187	4	5	5	4	4	1	3	4	2	4	2	1	63	6	44	0.0875	0
188	4	5	5	4	4	1	3	4	2	4	2	1	45	6	19	0.133	0
189	4	5	5	1	1	1	1	1	1	5	5	1	36	6	14	0.13125	0
190	4	5	5	4	4	1	3	4	2	4	2	1	66	6	46	0.084	0
191	4	5	5	5	5	1	1	5	1	5	1	1	46	6	34	0.6125	0
192	4	5	5	4	4	1	3	4	2	4	2	1	60	6	40	0.2625	0
193	4	5	5	4	4	1	3	4	2	4	2	1	50	6	28	0.14	0
194	4	5	5	5	5	1	2	5	5	1	1	1	43	6	17	0.063	1
195	4	5	5	5	5	1	5	5	5	5	1	1	41	12	20	0.2625	0
196	4	5	5	4	4	1	3	4	2	4	2	1	45	6	34	1.4	0
197	1	4	3	4	4	3	4	2	3	4	3	3	58	9	33	0.0086	0
198	1	3	4	4	4	4	4	4	3	4	4	4	33	9	10	0.0083	0
199	1	4	4	3	4	4	4	4	4	4	4	4	48	9	20	0.0027	0
200	1	4	4	4	4	4	4	4	4	4	3	4	56	6	36	0.0087	0
201	1	4	4	4	4	4	4	4	4	4	4	3	51	12	32	0.0132	0
202	1	4	3	3	4	2	4	2	2	4	2	3	50	9	23	0.0075	0
203	1	4	4	4	3	4	4	4	3	4	4	4	41	12	18	0.0105	0
204	1	4	4	4	4	4	4	4	3	4	4	1	52	9	23	0.0137	0
205	1	4	4	4	4	4	4	4	4	4	4	4	39	9	18	0.0075	0
206	1	4	4	4	4	3	4	3	4	4	4	3	39	9	14	0.0095	0
207	1	4	2	3	4	2	4	2	2	4	2	2	54	9	26	0.0079	0
208	1	4	4	4	4	2	2	4	3	4	4	2	53	6	28	0.0132	0
209	1	4	2	3	4	2	4	2	2	4	1	2	48	12	18	0.0078	0
210	1	4	4	4	4	2	3	2	3	4	2	2	51	9	25	0.0105	0
211	1	4	1	4	4	3	4	4	2	4	1	2	50	9	27	0.0075	0
212	1	4	4	3	4	2	4	2	2	4	1	2	35	12	13	0.0065	0
213	1	4	3	4	4	1	4	3	1	4	1	2	50	6	30	0.0065	0
214	1	4	2	3	4	1	3	2	2	4	2	2	56	6	32	0.0065	0
215	1	4	3	3	4	2	4	3	2	4	3	2	53	9	28	0.072	0
216	1	4	4	4	4	3	4	3	2	4	1	2	54	9	30	0.01	0
217	1	4	3	3	4	1	4	2	2	4	2	2	53	6	36	0.0055	0
218	1	4	3	3	4	2	4	2	2	4	1	2	46	9	24	0.0085	0
219	1	4	4	4	4	4	4	3	4	4	3	4	38	12	19	0.0075	0
220	1	4	3	1	3	1	3	2	1	4	1	1	49	6	31	0.0075	0
221	1	4	4	4	3	4	3	4	4	4	4	4	46	12	21	0.0056	0
222	1	4	4	3	4	2	4	3	3	4	2	1	56	9	39	0.0082	0
223	1	4	1	4	4	2	3	2	2	4	2	1	53	9	36	0.0065	0
224	1	4	2	3	4	1	4	1	2	4	2	1	49	9	21	0.0054	0
225	1	4	2	4	4	1	4	4	2	4	1	2	55	9	36	0.0056	0
226	1	4	2	3	3	2	2	1	2	4	2	1	37	12	18	0.0075	0
227	3	5	4	4	4	4	5	4	5	5	3	4	52	6	20	0.25	0
228	3	5	1	1	5	1	5	1	1	3	1	1	39	9	10	0.5	0
229	3	4	3	2	2	3	4	3	4	4	4	4	35	6	10	1.25	0
230	3	4	2	2	2	2	3	4	4	4	4	4	38	4	20	1.5	0
231	3	4	4	3	4	4	2	4	4	4	2	2	26	12	5	0.5	0
232	3	5	5	1	5	1	5	5	5	3	1	1	42	6	20	0.25	0
233	3	3	2	4	3	4	4	4	4	5	3	5	46	6	20	0.125	0
234	3	5	5	5	4	4	5	1	3	5	2	5	29	12	12	3	0
235	3	5	5	1	5	1	1	1	1	1	1	1	43	6	20	1	0
236	3	4	4	2	2	2	4	2	2	2	2	2	27	12	11	1	0
237	3	5	5	2	5	1	5	2	2	5	1	1	34	9	13	0.5	1
238	3	5	1	4	1	1	1	1	1	3	1	1	50	6	25	0.8	0
239	3	4	2	2	4	2	2	4	4	4	4	2	25	6	5	0.16	0
240	3	5	4	5	4	1	5	1	1	5	1	1	36	9	20	0.25	0
241	3	4	3	4	3	2	3	4	3	4	3	3	27	9	4	0.46	0
242	3	2	3	2	3	3	4	2	4	4	4	4	35	9	11	0.35	0
243	3	4	4	4	2	3	4	4	3	4	4	4	34	6	9	0.15	0
244	3	3	3	4	4	2	4	4	4	4	4	4	31	9	10	0.5	0
245	3	4	3	4	3	3	4	2	4	2	3	3	30	9	11	0.5	0
246	3	2	4	1	1	4	1	2	4	4	4	4	32	6	10	0.23	0
247	1	4	2	2	4	3	4	2	2	4	2	2	47	12	30	0.07	0
248	1	4	3	4	4	2	4	3	3	4	2	2	38	12	17	0.0073	0
249	1	4	3	4	4	3	4	2	1	4	2	2	43	6	23	0.0076	0
250	1	4	2	2	4	3	4	2	2	4	2	2	45	9	20	0.065	0
251	1	4	3	2	4	4	4	3	4	5	3	2	58	9	35	0.04	1
252	1	4	3	4	4	3	4	3	4	4	3	2	56	6	30	0.04	0
253	1	4	2	2	4	2	4	2	3	4	2	2	48	9	25	0.075	0
254	1	4	2	2	4	3	4	2	2	4	2	2	52	9	30	0.06	0
255	1	4	2	2	4	2	4	2	2	4	3	2	35	12	15	0.04	0
256	1	4	2	2	4	2	4	2	3	4	1	1	35	12	10	0.02	0
257	1	4	4	3	4	3	4	3	2	4	3	2	48	6	25	0.005	0
258	1	4	3	4	3	2	3	2	4	4	4	2	27	9	15	0.5	0
259	1	4	3	2	4	2	4	2	3	4	2	2	53	12	30	0.04	0
260	1	4	4	3	4	4	4	3	3	2	3	3	65	6	24	0.005	0
261	1	4	3	3	4	2	4	3	2	4	2	2	38	6	16	0.0057	0
262	1	4	3	4	4	2	4	3	3	4	3	2	46	9	19	0.03	0
263	1	4	3	3	4	2	4	4	2	4	2	2	37	6	15	0.0165	0
264	1	4	2	2	2	3	4	2	2	4	2	2	45	6	20	0.045	1
265	1	4	4	4	4	4	4	3	3	4	3	2	34	9	15	0.0045	0
266	1	4	2	3	4	1	4	2	4	4	4	2	41	9	25	0.02	1
267	1	4	4	4	4	4	4	3	4	4	3	3	36	6	17	0.0037	0
268	1	4	2	2	4	2	4	2	2	4	2	2	41	9	20	0.035	0
269	1	4	4	4	4	3	4	3	4	4	3	3	45	6	17	0.1	0
270	1	4	2	2	3	2	4	2	2	4	2	2	30	12	12	0.025	0
271	1	4	2	3	4	1	4	3	4	4	3	3	37	9	20	0.05	0
272	1	4	3	4	4	3	4	2	1	4	2	3	50	6	32	0.025	0
273	1	4	2	3	4	1	3	2	2	4	2	2	35	12	12	0.04	1
274	1	4	4	3	4	3	4	3	4	4	4	3	33	12	13	0.25	1
275	1	4	3	4	4	3	4	3	3	4	3	3	60	6	40	0.0075	0
276	1	4	2	2	5	4	4	3	3	5	2	2	47	9	20	0.04	1
277	3	4	5	2	4	2	4	2	2	4	3	4	30	9	15	1.3	0
278	3	5	5	5	5	1	5	5	1	5	5	5	38	12	20	12	1
279	3	5	5	5	4	2	5	5	5	5	5	1	46	6	21	0.78	0
280	3	5	5	2	5	1	5	5	5	5	1	1	42	6	10	2	0
281	3	5	5	1	4	5	5	5	4	5	2	4	35	9	8	1	1
282	3	4	5	5	5	3	5	5	2	5	3	1	37	6	17	0.25	0
283	3	3	4	5	4	1	5	5	5	5	4	2	51	4	25	0.5	0
284	3	3	5	5	5	4	5	5	3	5	3	5	33	12	10	0.25	0
285	3	5	3	5	5	5	5	3	1	5	4	5	37	6	14	1.75	0
286	3	5	5	5	5	5	5	5	4	5	3	5	44	6	25	2	1
287	3	5	5	5	5	4	5	5	5	5	4	3	44	6	15	2	0
288	3	5	5	5	5	5	5	5	5	5	3	5	35	6	15	2	0
289	3	5	5	5	5	4	5	5	3	5	2	5	45	6	19	0.5	0
290	3	5	5	5	5	2	5	5	5	5	2	2	55	6	25	2.5	1
291	3	5	3	5	5	5	4	4	4	5	2	5	39	6	20	3	1
292	3	4	4	2	2	2	2	2	2	2	2	1	48	9	20	0.75	0
293	3	4	4	2	4	2	2	2	1	4	2	2	53	6	33	1.15	0
294	3	5	5	5	5	4	5	4	3	4	3	5	44	6	25	0.5	0
295	2	5	5	1	5	3	3	1	1	5	1	1	63	6	48	1	0
296	2	4	4	4	5	4	5	4	4	4	4	1	49	9	18	1.5	0
297	2	5	5	1	5	1	5	1	1	5	1	1	72	6	57	1	0
298	2	5	5	4	5	1	5	4	4	5	1	1	43	12	4	1.5	0
299	2	5	5	5	5	1	5	1	1	5	1	1	40	12	24	0.1	1
300	2	5	5	4	5	1	5	4	4	5	1	1	50	9	31	0.5	1
301	2	5	5	3	5	4	5	3	5	5	3	5	40	6	10	1	0
302	2	5	5	1	1	1	5	5	5	5	1	1	50	12	24	0.6	1
303	2	5	4	3	4	2	4	3	3	5	2	2	43	12	16	0.6	1
304	2	5	5	4	5	1	5	4	1	5	1	1	63	9	51	3	1
305	2	4	4	2	2	2	4	4	3	4	4	1	59	6	44	0.2	0
306	2	5	5	5	5	3	4	4	5	5	1	3	39	12	14	1.5	0
307	2	4	5	4	5	4	5	2	2	5	1	1	51	12	30	2	0
308	2	4	4	4	4	4	4	4	4	4	1	1	52	12	30	0.4	0
309	2	5	2	4	3	5	5	3	2	5	3	1	53	9	40	0.34	0
310	2	5	5	2	5	1	4	2	2	5	1	1	54	12	20	1	0
311	2	5	5	2	5	1	4	2	2	5	1	1	55	6	35	0.154	1
312	2	5	5	4	3	1	4	4	5	5	3	5	53	6	34	0.1	0
313	2	4	1	4	1	4	4	4	1	4	1	1	56	12	42	1	0
314	2	5	1	1	5	1	5	1	1	5	1	1	65	12	29	2	1
315	2	5	4	4	5	1	4	1	1	5	1	4	59	6	30	0.4	0
316	2	5	5	4	5	1	5	4	4	5	1	1	54	9	34	3	1
317	2	5	5	5	5	5	5	5	5	5	1	1	36	9	14	2	1
318	2	4	2	4	4	2	4	2	2	4	2	1	34	9	10	1	0
319	2	4	1	2	2	1	4	2	1	4	4	1	73	6	60	3	0
320	2	4	4	4	4	4	4	4	4	4	4	4	57	9	34	2	0
321	2	4	4	4	5	1	4	4	1	5	1	1	45	6	30	0.48	1
322	2	5	5	2	5	3	5	2	5	5	3	2	55	9	44	0.1	0
323	2	5	5	5	5	5	5	4	3	5	3	5	41	9	34	0.005	0
324	2	5	1	1	1	1	1	5	4	5	5	1	57	12	40	0.13	0
325	2	5	3	2	5	1	2	1	1	4	1	1	63	9	42	0.5	0
326	2	5	3	2	5	1	2	1	1	4	1	1	46	6	25	1.5	0
327	2	5	1	5	5	3	5	1	1	5	1	3	45	9	29	2	1
328	2	5	3	2	5	1	2	1	1	4	1	1	45	12	20	0.49	0
329	2	5	5	1	5	1	5	1	1	5	1	1	70	9	38	1.26	1
330	2	5	3	2	5	1	2	1	1	4	1	1	55	6	40	0.65	1
331	2	5	4	5	5	1	4	1	1	5	1	1	63	14	40	1	1
332	2	5	3	2	5	1	2	1	1	4	1	1	66	6	50	0.58	0
333	2	5	5	4	1	1	1	5	1	5	5	1	46	12	10	0.4	1
334	2	5	5	5	5	1	1	1	1	5	1	1	52	6	29	1	1
335	2	5	3	2	5	1	2	1	1	4	1	1	43	16	20	1.9	1
336	2	5	1	1	5	1	1	1	1	5	1	1	63	6	47	1.5	0
337	2	5	1	1	5	1	1	1	1	1	1	1	55	9	24	0.77	1
338	2	5	3	2	5	1	2	1	1	4	1	1	57	6	39	0.145	0
339	2	5	5	5	5	1	2	1	1	4	1	1	45	12	25	0.6	1
340	2	5	3	1	5	1	1	1	1	1	1	1	71	6	46	0.52	1
341	2	5	1	1	3	1	1	1	1	5	1	1	65	14	54	0.5	1
342	2	5	3	2	5	1	2	1	1	4	1	1	54	9	20	0.7	0
343	2	5	1	1	5	1	1	1	1	1	1	1	57	6	33	0.9	0
344	2	5	3	2	5	1	2	1	1	4	1	1	51	9	36	1	0
345	2	5	3	2	5	1	2	1	1	4	1	1	48	12	19	1	0
346	2	5	5	1	5	1	1	1	1	5	1	1	41	6	19	0.08	1
347	2	5	3	2	5	1	2	1	1	4	1	1	41	9	10	0.98	1
348	2	5	4	1	5	1	4	1	1	5	1	1	60	6	44	2.87	0
349	2	5	3	1	5	1	3	1	1	5	1	1	64	9	50	0.36	0
350	2	5	3	2	5	1	2	1	1	4	1	1	66	12	36	2	0
351	2	5	3	2	5	1	2	1	1	4	1	1	60	6	40	1	0
352	2	5	4	1	5	1	4	1	1	5	1	1	79	9	38	0.3017	0
353	2	5	1	1	5	1	1	1	1	5	1	1	78	9	62	0.38	0
354	2	5	5	2	5	1	2	1	1	4	1	1	52	16	37	0.78	1
355	3	5	5	5	5	1	4	5	4	5	3	3	45	6	2	0.238	0
356	3	5	4	5	5	1	4	5	5	5	1	1	43	6	29	1.26	0
357	3	5	5	5	5	1	4	5	4	5	3	3	36	6	7	0.42	0
358	3	5	5	5	5	1	5	5	5	5	5	4	36	6	20	0.7	0
359	3	5	5	5	5	1	4	5	4	5	3	3	37	6	20	0.28	1
360	3	5	5	5	5	1	4	5	4	5	3	3	56	6	39	0.14	0
361	3	5	5	3	5	1	5	3	3	5	5	1	35	6	7	0.56	1
362	3	5	5	5	5	1	4	5	4	5	3	3	45	9	10	0.28	1
363	3	5	5	5	5	1	4	5	4	5	3	3	52	6	39	0.14	0
364	3	5	5	5	5	1	4	5	4	5	3	3	48	6	9	0.14	1
365	3	5	5	5	5	1	4	5	4	5	3	3	43	9	6	0.14	0
366	3	5	5	5	5	1	5	5	4	5	5	1	61	12	20	0.35	0
367	3	5	5	5	5	1	4	5	4	5	3	3	22	6	6	0.49	0
368	3	5	5	5	5	1	4	5	4	5	3	3	56	16	3	0.154	0
369	3	5	5	3	5	1	4	3	4	5	3	3	45	6	2	1.598	0
370	3	5	5	3	5	1	5	4	2	5	5	1	32	6	6	0.42	0
371	3	5	5	3	5	1	4	3	4	5	3	3	26	6	1	0.21	0
372	3	5	5	3	5	1	4	3	4	5	3	3	40	6	15	0.56	0
373	3	5	5	5	5	3	1	5	5	5	1	5	44	6	24	4.5	1
374	3	5	5	5	5	1	4	5	4	5	3	3	42	6	14	0.14	1
375	3	5	5	5	1	1	5	5	5	1	1	5	31	6	10	0.14	1
376	3	5	5	5	5	1	4	5	4	5	3	3	63	9	22	0.308	0
377	3	5	5	5	5	1	4	5	4	5	3	3	36	6	2	0.25	0
378	3	5	5	5	5	1	4	5	4	5	3	3	55	6	37	1.28	0
379	3	5	5	5	5	1	4	5	4	5	3	3	32	9	1	0.49	0
380	3	5	5	3	5	1	4	3	4	5	3	3	40	6	17	0.49	0
381	3	5	5	5	5	2	4	5	1	5	2	1	35	6	10	0.28	0
382	3	5	5	5	5	1	4	5	4	5	3	3	30	6	6	0.14	0
383	3	5	5	5	5	1	4	5	4	5	3	3	42	6	5	0.28	0
384	3	5	5	5	5	1	4	4	3	5	5	5	43	6	22	0.63	0
385	3	5	5	5	5	1	4	4	3	5	5	5	30	6	18	0.84	1
386	3	5	5	3	5	1	4	3	4	5	3	3	41	6	8	0.35	0
387	3	5	5	5	5	1	4	5	4	5	3	3	35	9	10	0.14	0
388	3	5	5	5	5	1	4	5	4	5	3	3	55	6	19	0.56	0
389	3	5	4	4	4	1	4	4	4	5	1	1	38	6	13	0.063	0
390	3	5	5	5	5	1	1	5	5	5	5	3	41	6	11	0.14	1
391	3	5	5	5	5	1	4	5	4	5	3	3	24	6	4	0.14	1
392	2	4	4	5	5	4	4	3	4	5	2	3	57	9	39	1	0
393	2	5	5	4	5	2	4	3	3	5	1	2	56	6	39	0.35	0
394	2	5	5	1	5	1	1	1	1	5	1	1	42	6	36	0.56	0
395	2	4	5	5	1	4	3	5	5	5	3	5	48	6	29	0.2058	0
396	2	3	4	4	5	4	5	3	4	4	3	4	80	6	69	0.42	0
397	2	5	4	4	5	2	4	3	3	5	2	2	54	6	34	0.42	0
398	2	4	5	5	5	5	4	3	3	5	2	4	54	6	39	2	0
399	2	5	3	4	4	1	4	5	4	5	2	1	58	6	37	1.42	0
400	2	5	5	1	5	1	5	4	1	5	1	1	55	6	30	0.42	0
401	2	4	5	4	5	5	5	3	4	4	4	3	49	6	11	0.63	0
402	2	5	5	4	4	4	4	3	2	5	2	3	43	6	33	0.56	0
403	2	5	4	4	5	2	4	3	3	5	2	2	47	6	20	0.14	0
404	2	5	5	5	5	1	3	5	3	5	1	1	59	12	44	1	0
405	2	5	1	4	5	4	4	1	1	5	1	1	30	9	5	0.168	0
406	2	5	5	5	5	1	5	3	1	5	2	1	34	6	6	0.28	0
407	2	5	3	4	4	1	4	5	3	5	1	1	58	6	38	0.56	0
408	2	5	4	4	5	2	4	3	3	5	2	2	59	6	49	2	0
409	2	4	5	4	5	5	4	4	4	5	3	4	55	6	34	0.84	0
410	2	5	4	4	5	2	4	3	3	5	2	2	71	6	51	0.84	0
411	2	5	5	2	5	1	4	3	1	5	2	1	49	6	19	0.21	0
412	2	5	4	4	5	2	4	3	3	5	2	2	56	6	33	0.98	0
413	2	5	5	1	5	1	5	1	1	5	5	1	38	6	22	0.14	0
414	2	5	5	4	5	1	5	3	1	5	3	1	59	6	40	0.28	0
415	2	5	5	2	5	1	5	2	1	5	2	1	31	6	7	0.21	0
416	2	4	5	5	5	5	5	4	3	5	4	3	49	6	37	0.392	0
417	2	4	4	4	4	1	4	4	1	1	2	1	37	9	6	1.2	0
418	2	5	1	1	5	1	5	1	1	5	1	1	52	6	34	1.4	0
419	2	5	5	5	5	2	4	5	5	5	1	1	62	9	38	2	0
420	2	4	4	4	5	3	4	4	2	5	3	3	56	6	36	2	0
421	2	5	5	5	5	1	5	5	5	5	1	1	29	9	4	0.14	0
422	2	5	4	4	5	2	4	3	3	5	2	2	67	6	44	0.21	0
423	2	5	5	4	5	5	4	4	4	5	3	3	62	6	54	0.7	0
424	2	5	4	4	4	2	4	3	4	4	4	4	44	6	4	1.106	0
425	2	5	4	4	4	2	4	2	2	4	2	2	34	6	15	0.42	0
426	2	5	4	1	5	1	1	1	1	5	3	1	63	6	47	1.12	0
427	2	5	4	1	5	1	4	1	1	5	1	1	50	6	30	1.5	0
428	2	4	5	4	5	4	4	4	3	5	3	3	32	6	5	0.014	0
429	2	5	5	4	5	4	4	4	3	5	4	2	43	6	30	0.5	1
430	2	5	4	4	5	2	4	3	3	5	2	2	45	6	20	0.35	0
431	2	5	5	4	5	1	5	4	4	5	1	1	30	9	10	0.21	1
432	2	4	5	4	5	5	5	4	4	4	4	4	37	9	20	1	0
433	2	5	5	5	5	1	5	3	1	5	2	1	63	6	20	0.42	0
434	2	5	5	5	5	1	5	5	5	5	5	1	49	6	21	0.441	0

## Sheet: mfi
Farmers' perception about the requirement to get finance from MFI (rating from 1=not important to 5=very important)
Commodity: 1= mango, 2= mangosteen, 3= chili, 4= red onion
Farmer	Commodity	Collateral	Character	Capacity	Capital	Condition	Loan	Ability	Farm Size	Spouse	Membership	Contract	Age	Education	Farming Experience	Farm Size	Had Access to Mfi
1	4	5	5	1	1	1	5	1	1	1	1	1	58	6	44	0.392	0
2	4	5	4	1	5	1	4	1	1	5	1	1	62	6	42	0.7	0
3	4	5	1	5	5	1	5	1	1	5	5	5	54	6	34	0.28	0
4	4	1	4	1	5	1	3	1	1	1	1	1	50	6	6	0.238	0
5	4	5	1	5	1	1	1	5	1	1	5	1	30	16	14	0.098	0
6	4	5	4	2	5	1	4	2	2	1	1	1	55	6	49	0.322	0
7	4	3	4	2	3	1	3	2	2	2	2	1	61	6	39	0.49	0
8	4	3	3	2	3	1	3	2	2	2	2	1	40	6	32	0.63	0
9	4	1	4	1	5	1	3	1	1	1	1	1	52	6	35	0.35	0
10	4	5	4	2	3	1	3	2	2	2	2	1	59	6	39	0.21	0
11	4	5	1	1	1	1	1	1	2	2	1	1	53	12	36	1.5	0
12	4	1	1	1	1	1	1	1	1	1	1	1	45	6	22	0.56	0
13	4	3	3	2	3	1	3	2	2	2	2	1	33	6	24	0.14	0
14	4	1	5	5	5	1	5	5	5	5	1	1	48	6	24	1	0
15	4	3	3	2	3	1	3	2	2	2	2	1	48	6	32	1.14	0
16	4	2	3	2	3	1	3	2	2	2	2	1	34	6	14	0.224	0
17	4	5	5	1	5	1	4	1	1	1	1	1	60	6	44	0.42	0
18	4	4	5	5	5	1	4	5	5	5	1	1	49	6	30	0.434	0
19	4	1	5	1	1	1	1	1	1	1	1	1	47	9	17	0.42	0
20	4	5	4	1	1	1	4	1	1	1	1	1	45	6	10	0.42	0
21	4	3	3	2	3	1	3	2	2	2	2	1	45	6	39	0.364	0
22	4	5	4	1	5	1	4	1	1	5	1	1	52	6	34	0.63	0
23	4	5	1	5	1	1	5	5	1	5	5	1	38	9	29	0.28	0
24	4	1	3	2	3	1	3	2	2	2	2	1	60	6	39	0.28	0
25	4	3	3	2	3	1	3	2	2	2	2	1	58	6	39	1.05	0
26	4	3	3	2	3	1	3	2	2	2	2	1	35	6	5	0.056	0
27	4	1	1	1	1	1	1	1	1	1	5	1	59	9	47	0.448	0
28	4	2	5	2	5	1	5	2	2	1	5	1	35	6	13	0.182	0
29	4	3	3	2	3	1	3	2	2	2	2	1	39	9	14	11	0
30	4	3	3	2	3	1	3	2	2	2	2	1	52	6	38	0.56	0
31	4	3	3	2	3	1	3	2	2	2	2	1	38	6	15	0.49	0
32	4	3	3	2	3	1	3	2	2	2	2	1	46	6	34	2.28	0
33	4	3	3	2	3	1	3	2	2	2	2	1	49	4	20	0.14	0
34	4	1	1	1	1	1	1	1	1	1	1	1	50	6	29	0.21	0
35	4	1	4	1	5	1	4	1	1	5	1	1	37	6	14	0.056	0
36	4	3	3	2	3	1	3	2	2	2	2	1	56	6	35	0.343	0
37	4	1	4	1	1	1	5	1	1	5	1	1	50	6	35	0.5	1
38	4	2	4	2	3	2	4	2	2	4	2	1	56	6	42	0.5	0
39	4	1	4	1	1	1	1	1	1	5	2	1	34	12	14	5	0
40	4	3	4	2	3	2	4	2	2	4	2	1	42	9	20	10	0
41	4	4	4	4	4	2	4	2	2	4	2	1	32	6	1	0.18	0
42	4	2	4	2	3	2	4	2	2	4	2	1	45	12	22	0.5	1
43	4	4	5	3	5	4	4	2	1	4	2	1	50	6	25	0.18	0
44	4	2	4	1	4	1	4	4	1	5	4	1	53	4	30	0.25	0
45	4	1	4	1	1	2	4	2	2	4	2	1	42	9	20	0.25	0
46	4	5	5	1	5	1	5	1	1	5	5	5	48	12	8	0.5	1
47	4	2	4	2	3	2	4	2	2	4	2	1	50	6	24	0.18	1
48	4	5	5	1	4	1	5	1	1	5	1	1	40	12	20	0.7	1
49	4	2	4	2	3	2	4	2	2	4	2	1	49	6	34	0.525	0
50	4	1	5	1	1	1	4	2	1	4	1	1	59	6	41	0.7	0
51	4	4	4	2	4	4	4	2	1	4	1	1	40	6	24	0.18	0
52	4	1	5	4	5	1	2	5	1	5	4	1	33	6	34	0.175	1
53	4	2	4	2	3	2	4	2	2	4	2	1	43	12	25	0.175	0
54	4	2	4	2	3	2	4	2	2	4	2	1	60	6	15	0.175	1
55	4	1	4	4	3	1	3	2	1	4	1	1	50	6	20	0.08	0
56	4	1	5	4	1	1	5	4	1	1	1	1	50	6	28	0.35	0
57	4	1	5	4	5	1	4	4	4	5	5	1	44	12	29	1.4	0
58	4	1	5	1	4	1	4	1	1	1	1	1	46	12	30	0.18	0
59	4	1	4	1	1	1	4	1	1	5	1	1	40	6	19	1	0
60	4	2	4	2	3	2	4	2	2	4	2	1	31	6	17	0.09	0
61	4	3	3	3	3	2	4	3	3	5	2	1	42	12	19	0.35	0
62	4	1	4	2	1	2	5	2	2	3	2	2	56	6	40	0.175	0
63	4	3	4	4	4	4	4	3	2	4	2	3	37	6	12	0.175	0
64	4	2	4	4	3	4	2	1	2	4	2	1	50	6	10	0.175	1
65	4	3	4	4	4	4	4	3	2	4	2	3	53	6	35	0.376	0
66	4	5	4	1	5	1	4	1	1	5	1	1	45	6	17	0.175	0
67	4	1	4	2	5	1	3	2	2	5	1	1	38	6	15	0.355	0
68	4	1	4	2	1	1	4	2	1	1	1	1	62	6	37	0.05	0
69	4	2	4	2	3	2	4	2	2	4	2	1	67	6	44	0.35	0
70	4	2	4	1	4	1	4	4	1	5	4	1	52	6	35	0.326667	0
71	4	1	5	2	4	1	4	2	1	5	1	1	65	6	44	0.18	1
72	4	5	4	1	5	1	3	1	1	1	1	1	30	6	15	0.18	0
73	4	2	4	2	3	2	4	2	2	4	2	1	67	6	40	0.5	0
74	4	1	4	1	1	1	5	1	1	5	1	1	55	6	35	0.25	0
75	4	2	4	2	3	2	4	2	2	4	2	1	54	9	33	1.4	0
76	4	5	5	5	5	2	4	4	4	3	1	1	48	9	20	4.175	1
77	4	1	4	2	5	1	4	2	2	5	5	1	40	12	11	0.875	1
78	4	2	4	2	3	2	4	2	2	4	2	1	50	6	14	0.125	0
79	3	3	4	4	3	1	4	3	3	4	1	1	45	6	10	1.12	0
80	3	3	4	4	3	1	4	3	3	4	1	1	42	6	6	0.322	0
81	3	5	5	5	5	1	4	2	4	5	1	1	54	6	24	0.7	0
82	3	3	5	5	3	1	4	3	3	4	1	1	35	6	6	1	0
83	3	1	1	1	1	1	1	1	1	1	1	1	40	6	14	0.56	0
84	3	3	4	4	3	1	4	3	3	4	1	1	52	6	2	0.7	0
85	3	3	4	4	3	1	4	3	3	4	1	1	55	6	19	1	0
86	3	3	4	4	3	1	4	3	3	4	1	1	54	6	20	0.84	0
87	3	3	4	4	3	1	4	3	3	4	1	1	46	6	29	0.42	0
88	3	3	4	4	3	1	4	3	3	4	1	1	43	6	5	0.322	0
89	3	1	5	5	1	1	5	4	4	5	1	1	52	9	13	0.35	0
90	3	3	4	4	3	1	4	3	3	4	1	1	25	6	6	0.42	0
91	3	1	5	5	5	1	5	4	4	5	1	1	40	6	15	1.28	0
92	3	3	4	4	3	1	4	3	3	4	1	1	39	6	15	0.42	0
93	3	5	5	5	5	1	5	4	1	5	1	1	38	6	10	1	0
94	1	5	5	1	5	1	4	1	1	5	1	1	48	12	16	6.5	0
95	1	4	5	3	4	2	3	2	2	4	2	2	58	6	10	1.12	0
96	1	5	4	1	5	1	4	1	1	5	1	1	41	9	10	1.05	0
97	1	4	5	3	4	2	3	2	2	4	2	2	43	12	9	5	0
98	1	4	5	5	5	2	5	2	2	5	2	2	63	6	19	1.5	0
99	1	5	4	4	5	4	4	3	3	4	4	3	55	6	30	3	0
100	1	5	5	5	5	2	3	2	2	5	2	2	50	6	26	0.42	0
101	1	4	5	2	2	2	3	3	2	4	3	2	43	6	31	15	0
102	1	2	5	1	1	1	1	1	1	5	3	1	46	12	15	0.7	0
103	1	5	5	3	4	2	3	2	2	5	2	2	53	6	36	4.5	0
104	1	4	5	3	4	2	3	2	2	4	2	2	63	9	44	1	0
105	1	5	4	5	5	3	5	3	2	4	3	3	40	9	13	4	0
106	1	4	5	3	4	2	3	2	2	4	2	2	58	6	4	6	0
107	1	1	5	1	1	1	1	1	1	5	1	1	47	12	10	3	0
108	1	4	5	3	4	2	3	2	2	4	2	2	46	6	23	8.05	1
109	1	4	5	3	4	2	3	2	2	4	2	2	44	6	5	1.87	0
110	1	2	5	1	1	1	2	3	1	5	2	1	37	6	5	1	0
111	1	5	4	5	5	1	1	1	1	3	3	1	43	16	14	5.2	1
112	1	5	4	5	5	4	4	3	3	4	3	3	49	16	6	0.2	0
113	1	4	4	4	5	4	4	3	3	4	3	3	40	9	18	6	0
114	3	5	4	5	3	5	5	4	4	2	4	4	50	9	38	1.5	0
115	3	4	4	5	5	4	3	4	4	5	2	4	43	6	4	0.43	0
116	3	4	3	5	2	3	5	3	4	2	3	2	30	12	6	0.91	0
117	3	5	5	1	5	1	1	1	5	5	5	1	33	9	10	0.156	0
118	3	5	5	4	3	3	4	3	4	4	3	3	33	12	10	1.5	0
119	3	5	4	3	2	4	3	3	3	1	3	2	27	12	8	1	0
120	3	5	5	5	3	4	4	5	5	5	1	3	45	16	19	3	0
121	3	5	5	4	3	3	4	3	4	4	3	3	49	9	28	15	0
122	3	4	5	4	3	3	4	3	4	4	3	3	37	6	17	7.5	0
123	3	4	3	3	4	2	4	3	3	3	1	2	63	9	30	0.065	0
124	3	5	5	4	3	3	4	3	4	4	3	3	39	6	20	2	0
125	3	4	4	5	1	1	4	1	4	5	1	1	39	6	5	0.39	0
126	3	5	5	5	5	1	5	4	5	5	1	1	29	12	1	0.234	0
127	3	4	4	3	2	3	3	3	3	3	3	3	33	12	12	3	0
128	3	5	5	5	5	1	5	5	5	5	3	5	43	16	10	0.1	0
129	3	5	5	5	5	2	3	1	3	5	1	1	26	16	7	9	0
130	3	4	4	3	2	3	2	4	4	1	4	3	62	6	47	2	0
131	3	5	5	5	4	1	5	3	4	4	1	1	55	6	44	8	0
132	3	5	5	4	3	3	4	3	4	4	3	3	45	9	30	4	0
133	3	5	4	4	2	4	5	3	4	2	2	3	47	12	4	0.14	0
134	3	2	1	1	1	1	1	5	5	5	5	5	28	9	4	0.546	0
135	3	5	5	5	3	5	5	5	5	5	5	5	40	6	30	6	0
136	3	5	5	5	5	5	5	5	5	5	1	1	40	9	15	0.35	0
137	3	3	4	3	3	4	5	4	5	3	2	3	49	6	9	0.195	0
138	3	5	5	4	4	1	4	1	4	4	2	1	52	6	20	0.1	0
139	3	4	4	4	4	1	5	4	1	5	1	1	32	9	15	0.325	0
140	3	4	4	5	3	4	5	3	4	2	3	5	56	9	20	0.14	0
141	3	5	5	5	5	4	5	5	5	1	1	2	35	16	17	0.22	0
142	3	5	5	5	5	1	5	4	5	5	1	1	35	12	19	0.9425	0
143	3	4	4	4	5	3	4	3	4	5	4	4	28	9	10	0.195	0
144	3	4	5	4	5	4	4	3	4	5	4	4	65	12	5	0.65	0
145	3	5	5	5	5	2	5	2	5	5	3	2	34	12	18	0.455	0
146	3	3	4	3	3	4	5	3	4	3	3	3	44	12	5	0.14	0
147	1	3	5	1	5	1	5	2	1	5	1	1	40	9	8	1.46	0
148	1	4	4	3	3	3	2	3	2	4	3	2	43	6	8	0.28	0
149	1	3	5	1	1	1	1	1	1	1	1	1	49	6	34	1.42	0
150	1	3	4	2	2	2	3	2	2	4	2	2	29	12	5	7	0
151	1	1	4	2	2	2	3	2	2	4	2	2	62	6	46	18.56	0
152	1	3	2	2	2	3	3	4	2	1	2	3	60	6	51	2	0
153	1	3	4	1	3	1	4	1	1	5	1	1	35	6	10	0.42	0
154	1	5	4	3	1	1	4	3	1	5	1	1	70	6	50	0.98	0
155	1	3	3	1	1	4	1	4	2	4	2	2	30	9	8	6	0
156	1	4	5	1	1	1	3	1	1	4	2	1	27	9	7	0.35	0
157	1	1	2	4	4	4	4	3	5	2	3	2	28	12	2	0.21	0
158	1	1	5	1	1	1	1	1	1	1	1	1	41	9	19	0.21	0
159	1	2	3	2	2	4	3	2	2	4	2	1	37	12	16	0.75	0
160	1	3	3	2	2	3	3	2	3	1	2	3	60	6	50	0.14	0
161	1	1	4	1	1	1	4	1	1	5	1	1	60	6	40	0.84	0
162	1	5	4	2	5	1	4	2	1	5	1	1	49	6	31	1.47	0
163	1	5	5	2	5	1	4	2	1	5	1	1	43	6	34	0.21	0
164	1	4	3	3	2	3	2	2	3	3	3	2	56	6	39	10	0
165	1	1	3	1	2	3	3	2	2	4	2	2	55	4	44	0.28	0
166	1	3	4	2	2	2	3	2	2	4	2	2	35	9	17	0.28	0
167	1	4	3	1	1	4	1	4	2	4	2	2	35	9	14	0.84	0
168	4	5	4	3	3	1	3	2	2	3	1	1	55	6	36	2	0
169	4	5	4	3	3	1	3	2	2	3	1	1	55	6	34	0.07	0
170	4	5	5	5	5	1	5	5	5	5	1	1	62	6	50	0.7	0
171	4	5	5	1	1	1	1	1	1	3	1	1	55	6	39	0.18	0
172	4	5	5	1	1	1	1	1	1	3	1	1	50	6	39	0.175	0
173	4	5	4	3	3	1	3	2	2	3	1	1	55	6	17	0.217	0
174	4	5	4	3	3	1	3	2	2	3	1	1	61	6	37	0.30625	0
175	4	5	4	3	3	1	3	2	2	3	1	1	42	13	15	0.4375	0
176	4	5	4	3	3	1	3	2	2	3	1	1	51	6	44	0.091	0
177	4	5	4	3	3	1	3	2	2	3	1	1	61	6	41	0.0455	0
178	4	5	4	3	3	1	3	2	2	3	1	1	60	6	40	0.7	0
179	4	5	4	3	3	1	3	2	2	3	1	1	46	6	25	0.35	0
180	4	5	4	3	3	1	3	2	2	3	1	1	45	9	21	0.322	0
181	4	5	4	3	3	1	3	2	2	3	1	1	47	6	35	1.4	0
182	4	5	4	3	3	1	3	2	2	3	1	1	56	6	34	0.28	0
183	4	5	4	3	3	1	3	2	2	3	1	1	32	9	5	0.355	0
184	4	5	4	3	3	1	3	2	2	3	1	1	73	6	62	0.0875	0
185	4	5	1	1	1	1	1	1	1	1	1	1	51	6	17	0.35	0
186	4	5	4	5	5	1	4	1	1	1	1	1	47	6	34	0.385	0
187	4	5	4	3	3	1	3	2	2	3	1	1	63	6	44	0.0875	0
188	4	5	4	3	3	1	3	2	2	3	1	1	45	6	19	0.133	0
189	4	1	5	1	1	1	1	1	1	1	1	1	36	6	14	0.13125	0
190	4	5	4	3	3	1	3	2	2	3	1	1	66	6	46	0.084	0
191	4	5	5	5	5	1	5	1	1	5	1	1	46	6	34	0.6125	0
192	4	5	4	3	3	1	3	2	2	3	1	1	60	6	40	0.2625	0
193	4	5	4	3	3	1	3	2	2	3	1	1	50	6	28	0.14	0
194	4	5	5	5	5	1	5	1	1	1	1	1	43	6	17	0.063	0
195	4	5	4	3	3	1	3	2	2	3	1	1	41	12	20	0.2625	0
196	4	5	4	3	3	1	3	2	2	3	1	1	45	6	34	1.4	0
197	1	4	2	3	4	2	4	3	3	4	2	2	58	9	33	0.0086	0
198	1	4	4	4	3	3	4	3	3	4	4	3	33	9	10	0.0083	0
199	1	4	3	4	4	4	3	3	3	4	4	4	48	9	20	0.0027	0
200	1	4	3	4	3	3	3	3	3	4	3	3	56	6	36	0.0087	0
201	1	4	4	3	4	3	4	4	4	4	3	4	51	12	32	0.0132	0
202	1	3	1	2	4	1	3	3	4	4	1	3	50	9	23	0.0075	0
203	1	4	4	4	4	4	4	4	4	4	4	3	41	12	18	0.0105	0
204	1	4	4	4	4	4	4	3	3	4	3	3	52	9	23	0.0137	0
205	1	4	4	4	4	3	3	4	4	4	4	3	39	9	18	0.0075	0
206	1	4	4	3	3	3	4	3	3	4	4	3	39	9	14	0.0095	0
207	1	4	3	3	4	2	4	3	3	4	3	1	54	9	26	0.0079	0
208	1	4	3	3	3	1	1	3	2	4	3	3	53	6	28	0.0132	0
209	1	4	1	4	3	1	4	3	3	4	3	1	48	12	18	0.0078	0
210	1	4	4	4	4	1	2	3	2	4	1	3	51	9	25	0.0105	0
211	1	4	2	3	3	2	3	2	2	4	2	3	50	9	27	0.0075	0
212	1	4	3	4	4	1	4	3	2	3	3	1	35	12	13	0.0065	0
213	1	4	4	4	4	1	4	2	3	3	2	2	50	6	30	0.0065	0
214	1	4	1	4	3	1	4	3	1	4	1	1	56	6	32	0.0065	0
215	1	4	3	3	4	2	4	3	1	4	2	1	53	9	28	0.072	0
216	1	4	4	4	4	1	4	2	3	4	1	2	54	9	30	0.01	0
217	1	4	2	3	3	1	3	3	1	4	1	1	53	6	36	0.0055	0
218	1	4	3	2	3	1	4	3	4	4	2	1	46	9	24	0.0085	0
219	1	3	4	4	4	3	3	3	4	4	3	3	38	12	19	0.0075	0
220	1	4	1	1	4	2	4	1	2	4	1	1	49	6	31	0.0075	0
221	1	4	4	4	4	4	4	4	3	4	3	4	46	12	21	0.0056	0
222	1	4	3	3	3	1	4	3	2	4	2	1	56	9	39	0.0082	0
223	1	4	4	3	3	2	4	1	2	4	1	2	53	9	36	0.0065	0
224	1	4	1	2	3	1	4	1	1	4	2	2	49	9	21	0.0054	0
225	1	4	3	3	3	1	4	3	1	4	2	3	55	9	36	0.0056	0
226	1	4	1	4	3	1	2	1	2	4	2	1	37	12	18	0.0075	0
227	3	5	4	4	2	1	4	3	4	4	2	2	52	6	20	0.25	0
228	3	5	1	1	1	1	5	5	5	3	1	1	39	9	10	0.5	0
229	3	4	3	3	3	2	3	4	4	4	3	4	35	6	10	1.25	0
230	3	4	2	2	2	2	3	4	4	3	3	3	38	4	20	1.5	0
231	3	4	4	2	2	4	4	4	4	4	2	2	26	12	5	0.5	0
232	3	5	1	2	2	1	5	1	1	1	1	1	42	6	20	0.25	0
233	3	4	3	4	4	3	3	4	4	4	4	4	46	6	20	0.125	0
234	3	5	5	2	2	4	5	5	3	5	5	5	29	12	12	3	0
235	3	1	1	1	1	1	1	1	1	1	1	1	43	6	20	1	0
236	3	4	4	2	2	2	4	2	2	2	2	2	27	12	11	1	0
237	3	1	5	1	1	1	5	1	1	1	1	1	34	9	13	0.5	0
238	3	5	2	1	1	1	1	2	2	1	1	1	50	6	25	0.8	0
239	3	4	2	2	4	2	2	4	4	4	4	2	25	6	5	0.16	0
240	3	5	1	1	1	1	5	3	5	1	1	1	36	9	20	0.25	0
241	3	3	2	4	3	2	3	4	2	3	3	3	27	9	4	0.46	0
242	3	4	2	2	2	2	3	4	2	4	1	4	35	9	11	0.35	0
243	3	3	2	4	3	3	3	4	2	3	3	4	34	6	9	0.15	0
244	3	2	4	2	2	2	4	4	3	4	4	4	31	9	10	0.5	0
245	3	3	2	3	3	4	4	4	3	3	2	2	30	9	11	0.5	0
246	3	1	4	1	1	4	2	2	4	4	4	4	32	6	10	0.23	0
247	1	4	2	2	4	3	4	2	2	4	2	2	47	12	30	0.07	0
248	1	4	4	4	3	2	4	4	3	4	3	3	38	12	17	0.0073	0
249	1	4	2	4	4	2	4	1	1	4	2	1	43	6	23	0.0076	0
250	1	4	2	2	4	3	4	2	2	4	2	2	45	9	20	0.065	0
251	1	4	3	2	4	4	4	3	3	5	3	2	58	9	35	0.04	0
252	1	4	3	3	4	3	4	3	3	4	3	2	56	6	30	0.04	0
253	1	4	2	2	4	2	4	2	3	4	2	2	48	9	25	0.075	0
254	1	4	2	2	4	3	4	2	2	4	2	2	52	9	30	0.06	0
255	1	4	2	2	4	2	4	2	2	4	3	2	35	12	15	0.04	0
256	1	4	2	2	4	2	4	2	3	4	1	1	35	12	10	0.02	0
257	1	4	3	4	4	2	4	2	2	4	3	2	48	6	25	0.005	0
258	1	1	3	4	1	1	1	2	3	2	3	1	27	9	15	0.5	0
259	1	4	3	2	4	2	4	2	3	4	2	2	53	12	30	0.04	0
260	1	4	4	3	3	3	4	2	3	1	2	1	65	6	24	0.005	0
261	1	4	4	4	3	2	4	4	3	4	3	3	38	6	16	0.0057	0
262	1	4	4	3	4	1	4	3	3	4	3	2	46	9	19	0.03	0
263	1	4	2	3	4	3	4	2	1	4	1	3	37	6	15	0.0165	0
264	1	4	2	2	2	3	4	2	2	4	2	2	45	6	20	0.045	0
265	1	4	4	4	4	3	4	3	3	4	3	2	34	9	15	0.0045	0
266	1	4	2	3	4	1	4	2	4	4	3	2	41	9	25	0.02	0
267	1	4	3	3	3	3	3	2	4	4	3	3	36	6	17	0.0037	0
268	1	4	2	2	4	2	4	2	2	4	2	2	41	9	20	0.035	0
269	1	4	4	4	3	3	4	3	3	4	4	4	45	6	17	0.1	1
270	1	4	2	2	3	2	4	2	2	4	2	2	30	12	12	0.025	0
271	1	4	1	2	4	1	4	2	2	4	3	3	37	9	20	0.05	0
272	1	3	2	4	4	2	4	1	1	4	2	1	50	6	32	0.025	0
273	1	4	2	3	4	1	3	2	2	4	2	2	35	12	12	0.04	0
274	1	4	3	2	4	3	4	2	4	4	3	3	33	12	13	0.25	1
275	1	4	2	3	3	2	4	2	2	4	3	3	60	6	40	0.0075	0
276	1	4	2	2	5	4	4	3	3	5	2	2	47	9	20	0.04	1
277	3	2	5	2	2	2	4	2	2	4	2	2	30	9	15	1.3	0
278	3	1	5	5	1	1	1	5	1	5	5	5	38	12	20	12	1
279	3	2	5	4	4	1	5	5	5	5	3	1	46	6	21	0.78	0
280	3	4	5	1	1	1	5	5	5	5	1	1	42	6	10	2	0
281	3	4	3	1	2	5	4	5	4	3	4	3	35	9	8	1	0
282	3	4	5	4	5	4	4	5	2	5	3	1	37	6	17	0.25	0
283	3	3	4	5	2	3	5	5	5	5	4	5	51	4	25	0.5	0
284	3	3	4	4	4	4	4	4	2	5	4	5	33	12	10	0.25	0
285	3	4	3	5	5	5	4	4	1	5	4	4	37	6	14	1.75	0
286	3	4	4	5	5	4	5	4	3	5	3	5	44	6	25	2	0
287	3	3	5	5	4	3	4	4	5	4	4	4	44	6	15	2	0
288	3	2	5	4	5	5	5	5	4	4	4	5	35	6	15	2	0
289	3	5	5	4	5	4	5	5	3	5	1	5	45	6	19	0.5	0
290	3	5	5	4	1	5	1	1	1	5	1	1	55	6	25	2.5	0
291	3	3	4	2	4	5	4	4	5	5	3	3	39	6	20	3	0
292	3	2	2	2	2	1	4	2	4	1	4	2	48	9	20	0.75	1
293	3	4	2	2	4	2	4	2	2	4	2	1	53	6	33	1.15	0
294	3	5	5	4	4	3	5	5	4	5	4	4	44	6	25	0.5	0
295	2	5	5	1	5	3	3	1	1	5	1	1	63	6	48	1	1
296	2	4	4	2	4	4	5	4	4	4	4	1	49	9	18	1.5	1
297	2	5	5	1	5	1	5	1	1	5	1	1	72	6	57	1	0
298	2	5	5	4	5	1	5	4	4	5	5	1	43	12	4	1.5	0
299	2	5	5	5	5	1	5	1	1	5	1	1	40	12	24	0.1	1
300	2	1	5	4	5	1	5	4	4	5	5	1	50	9	31	0.5	1
301	2	5	5	3	5	4	5	4	4	5	4	5	40	6	10	1	0
302	2	1	1	1	5	1	1	1	1	5	1	1	50	12	24	0.6	0
303	2	3	4	3	4	2	4	3	3	4	3	2	43	12	16	0.6	1
304	2	5	5	4	5	1	5	4	1	5	1	1	63	9	51	3	1
305	2	4	4	2	2	2	4	2	2	4	1	1	59	6	44	0.2	1
306	2	5	4	5	4	4	3	3	5	5	5	4	39	12	14	1.5	1
307	2	1	5	2	5	4	1	2	2	5	5	1	51	12	30	2	0
308	2	1	4	4	4	4	4	4	4	4	4	1	52	12	30	0.4	1
309	2	4	2	4	3	5	5	2	3	5	3	1	53	9	40	0.34	0
310	2	1	5	2	5	1	4	2	2	1	5	1	54	12	20	1	1
311	2	4	5	2	5	1	4	2	2	4	1	1	55	6	35	0.154	0
312	2	5	5	5	3	1	4	4	4	5	3	5	53	6	34	0.1	0
313	2	1	1	4	1	1	4	4	1	4	4	1	56	12	42	1	1
314	2	5	1	1	5	1	5	1	1	5	1	1	65	12	29	2	0
315	2	5	1	1	4	1	4	1	1	5	1	1	59	6	30	0.4	0
316	2	1	5	4	5	1	5	4	4	5	5	1	54	9	34	3	1
317	2	1	5	5	1	5	1	5	5	5	1	1	36	9	14	2	1
318	2	3	1	1	1	1	1	1	1	1	1	1	34	9	10	1	0
319	2	1	1	1	1	1	3	1	1	4	1	1	73	6	60	3	0
320	2	4	4	4	4	4	4	4	4	4	4	4	57	9	34	2	0
321	2	4	1	4	4	1	4	1	1	1	1	1	45	6	30	0.48	0
322	2	3	5	2	3	4	5	2	5	5	3	2	55	9	44	0.1	0
323	2	5	5	5	5	5	5	4	3	5	3	5	41	9	34	0.005	0
324	2	5	1	1	1	1	1	5	4	5	5	1	57	12	40	0.13	0
325	2	2	3	2	2	1	2	1	1	2	1	1	63	9	42	0.5	0
326	2	2	3	2	2	1	2	1	1	2	1	1	46	6	25	1.5	0
327	2	1	1	1	5	1	5	1	1	5	1	1	45	9	29	2	0
328	2	2	3	1	2	1	2	1	1	2	1	1	45	12	20	0.49	1
329	2	1	5	1	1	1	5	1	1	1	1	1	70	9	38	1.26	0
330	2	2	3	2	2	1	2	1	1	2	1	1	55	6	40	0.65	0
331	2	1	4	5	5	1	4	1	1	1	1	1	63	14	40	1	0
332	2	2	3	2	2	1	2	1	1	2	1	1	66	6	50	0.58	0
333	2	1	5	4	1	1	1	1	1	1	1	1	46	12	10	0.4	0
334	2	1	3	1	1	1	1	1	1	1	1	1	52	6	29	1	1
335	2	2	3	2	2	1	2	1	1	2	1	1	43	16	20	1.9	0
336	2	1	1	1	1	1	1	1	1	1	1	1	63	6	47	1.5	0
337	2	2	3	2	2	1	2	1	1	2	1	1	55	9	24	0.77	0
338	2	2	3	1	2	1	2	1	1	2	1	1	57	6	39	0.145	1
339	2	2	3	2	2	1	2	1	1	2	1	1	45	12	25	0.6	0
340	2	1	3	1	1	1	1	1	1	1	1	1	71	6	46	0.52	0
341	2	1	3	1	1	1	1	1	1	1	1	1	65	14	54	0.5	0
342	2	2	3	1	2	1	2	1	1	2	1	1	54	9	20	0.7	1
343	2	1	1	1	1	1	1	1	1	1	1	1	57	6	33	0.9	0
344	2	2	3	2	2	1	2	1	1	2	1	1	51	9	36	1	0
345	2	2	3	2	2	1	2	1	1	2	1	1	48	12	19	1	0
346	2	1	1	5	1	1	1	1	1	5	1	1	41	6	19	0.08	1
347	2	2	3	2	2	1	2	1	1	2	1	1	41	9	10	0.98	0
348	2	5	4	1	1	1	4	1	1	1	1	1	60	6	44	2.87	0
349	2	1	3	1	1	1	3	1	1	1	1	1	64	9	50	0.36	0
350	2	2	3	2	2	1	2	1	1	2	1	1	66	12	36	2	0
351	2	2	3	2	2	1	2	1	1	2	1	1	60	6	40	1	0
352	2	5	4	1	1	1	4	1	1	1	1	1	79	9	38	0.3017	0
353	2	1	1	1	1	1	1	1	1	1	1	1	78	9	62	0.38	0
354	2	4	5	2	2	1	2	1	1	2	1	1	52	16	37	0.78	0
355	3	4	5	3	4	1	3	3	3	5	2	1	45	6	2	0.238	0
356	3	1	4	1	1	1	4	1	1	5	1	1	43	6	29	1.26	0
357	3	4	5	3	4	1	3	3	3	5	2	1	36	6	7	0.42	1
358	3	3	5	3	1	1	5	3	3	5	1	1	36	6	20	0.7	0
359	3	4	5	3	4	1	3	3	3	5	2	1	37	6	20	0.28	0
360	3	4	5	3	4	1	3	3	3	5	2	1	56	6	39	0.14	0
361	3	5	5	3	5	1	5	3	3	5	1	1	35	6	7	0.56	0
362	3	4	5	3	4	1	3	3	3	5	2	1	45	9	10	0.28	0
363	3	4	5	3	4	1	3	3	3	5	2	1	52	6	39	0.14	0
364	3	4	5	3	4	1	3	3	3	5	2	1	48	6	9	0.14	0
365	3	4	5	3	4	1	3	3	3	5	2	1	43	9	6	0.14	0
366	3	5	5	1	5	1	5	1	1	5	1	1	61	12	20	0.35	0
367	3	4	5	3	4	1	3	3	3	5	2	1	22	6	6	0.49	0
368	3	4	5	3	4	1	3	3	3	5	2	1	56	16	3	0.154	0
369	3	4	5	3	4	1	3	3	3	5	2	1	45	6	2	1.598	0
370	3	4	5	4	5	1	4	4	2	5	4	1	32	6	6	0.42	0
371	3	4	5	3	4	1	3	3	3	5	2	1	26	6	1	0.21	0
372	3	4	5	3	4	1	3	3	3	5	2	1	40	6	15	0.56	0
373	3	1	5	1	1	1	1	5	5	5	5	1	44	6	24	4.5	1
374	3	4	5	3	4	1	3	3	3	5	2	1	42	6	14	0.14	0
375	3	1	5	5	1	1	1	5	1	1	1	1	31	6	10	0.14	0
376	3	4	5	3	4	1	3	3	3	5	2	1	63	9	22	0.308	1
377	3	4	5	3	4	1	3	3	3	5	2	1	36	6	2	0.25	0
378	3	4	5	3	4	1	3	3	3	5	2	1	55	6	37	1.28	0
379	3	4	5	3	4	1	3	3	3	5	2	1	32	9	1	0.49	0
380	3	4	5	3	4	1	3	3	3	5	2	1	40	6	17	0.49	0
381	3	5	5	5	5	1	4	5	1	5	1	1	35	6	10	0.28	0
382	3	4	5	3	4	1	3	3	3	5	2	1	30	6	6	0.14	0
383	3	4	5	3	4	1	3	3	3	5	2	1	42	6	5	0.28	0
384	3	5	5	5	5	1	4	1	3	5	1	1	43	6	22	0.63	0
385	3	5	5	5	5	1	4	1	3	5	1	1	30	6	18	0.84	0
386	3	4	5	3	4	1	3	3	3	5	2	1	41	6	8	0.35	0
387	3	4	5	3	4	1	3	3	3	5	2	1	35	9	10	0.14	0
388	3	4	5	3	4	1	3	3	3	5	2	1	55	6	19	0.56	0
389	3	4	5	3	4	1	3	3	3	5	2	1	38	6	13	0.063	0
390	3	5	5	5	5	1	1	5	5	5	5	1	41	6	11	0.14	0
391	3	4	5	3	4	1	3	3	3	5	2	1	24	6	4	0.14	0
392	2	4	4	5	5	4	3	3	3	5	2	3	57	9	39	1	0
393	2	5	5	3	5	2	4	3	2	4	1	2	56	6	39	0.35	0
394	2	1	5	1	1	1	5	1	1	5	1	1	42	6	36	0.56	0
395	2	4	4	4	3	4	4	4	4	3	4	4	48	6	29	0.2058	0
396	2	3	4	3	5	4	5	3	4	4	3	4	80	6	69	0.42	0
397	2	3	4	3	4	2	4	3	2	4	2	2	54	6	34	0.42	0
398	2	4	5	5	5	4	4	3	3	5	2	4	54	6	39	2	0
399	2	1	4	1	4	1	5	4	4	5	2	1	58	6	37	1.42	0
400	2	1	5	1	3	1	5	4	1	5	1	1	55	6	30	0.42	0
401	2	4	5	4	5	5	5	3	4	4	3	4	49	6	11	0.63	0
402	2	5	5	4	4	4	4	3	2	5	2	2	43	6	33	0.56	0
403	2	3	4	3	4	2	4	3	2	4	2	2	47	6	20	0.14	0
404	2	1	5	1	5	1	1	5	3	5	1	1	59	12	44	1	0
405	2	4	1	3	4	4	1	1	1	5	1	1	30	9	5	0.168	0
406	2	1	5	4	2	1	5	3	1	5	1	1	34	6	6	0.28	0
407	2	1	4	1	4	1	5	5	3	5	1	1	58	6	38	0.56	0
408	2	3	4	3	4	2	4	3	2	4	2	2	59	6	49	2	0
409	2	4	5	4	5	5	4	4	4	5	3	4	55	6	34	0.84	0
410	2	3	4	3	4	2	4	3	2	4	2	2	71	6	51	0.84	0
411	2	2	5	2	5	1	4	3	1	5	2	1	49	6	19	0.21	0
412	2	3	4	3	4	2	4	3	2	4	2	2	56	6	33	0.98	0
413	2	5	5	1	1	1	5	5	1	5	1	1	38	6	22	0.14	0
414	2	1	5	4	5	1	5	3	1	5	1	1	59	6	40	0.28	0
415	2	4	5	3	5	1	5	1	1	5	1	1	31	6	7	0.21	0
416	2	4	5	5	5	4	5	4	3	5	4	3	49	6	37	0.392	0
417	2	4	4	4	4	1	4	4	2	2	2	2	37	9	6	1.2	0
418	2	4	1	1	1	1	1	1	1	1	1	1	52	6	34	1.4	0
419	2	2	5	2	3	2	4	2	2	4	4	1	62	9	38	2	0
420	2	4	4	4	5	3	4	4	2	5	3	3	56	6	36	2	0
421	2	3	5	4	3	1	5	4	1	5	1	1	29	9	4	0.14	0
422	2	3	4	3	4	2	4	3	2	4	2	2	67	6	44	0.21	0
423	2	5	5	4	5	5	4	4	4	5	3	3	62	6	54	0.7	0
424	2	3	4	3	4	2	4	3	2	4	2	2	44	6	4	1.106	0
425	2	2	4	4	3	2	3	2	2	4	2	2	34	6	15	0.42	0
426	2	5	4	1	5	1	1	1	1	1	2	1	63	6	47	1.12	0
427	2	1	5	1	1	1	5	1	1	5	1	1	50	6	30	1.5	0
428	2	4	5	4	5	4	4	3	3	5	3	3	32	6	5	0.014	0
429	2	3	3	3	4	3	4	3	3	4	3	2	43	6	30	0.5	0
430	2	3	4	3	4	2	4	3	2	4	2	2	45	6	20	0.35	0
431	2	4	5	4	1	1	2	4	4	5	1	1	30	9	10	0.21	0
432	2	4	5	4	5	5	5	4	4	4	4	4	37	9	20	1	0
433	2	4	5	5	5	1	5	3	1	5	2	1	63	6	20	0.42	0
434	2	5	5	5	5	1	5	5	5	5	5	1	49	6	21	0.441	0

## Sheet: farmers' association
Farmers' perception about the requirement to get finance from farmers' association (rating from 1=not important to 5=very important)
Commodity: 1= mango, 2= mangosteen, 3= chili, 4= red onion
Farmer	Commodity	Collateral	Character	Capacity	Capital	Condition	Loan	Ability	Farm Size	Spouse	Membership	Contract	Age	Education	Farming Experience	Farm Size	Had Access to Farmers' asociation
1	4	1	5	1	5	1	5	1	1	1	5	1	58	6	44	0.392	0
2	4	1	4	1	1	1	4	1	1	1	5	5	62	6	42	0.7	0
3	4	1	1	5	1	1	5	1	1	1	5	5	54	6	34	0.28	0
4	4	5	4	1	5	1	3	1	1	1	3	1	50	6	6	0.238	0
5	4	1	5	5	1	1	1	5	1	1	5	1	30	16	14	0.098	0
6	4	2	4	2	1	1	4	2	2	1	5	1	55	6	49	0.322	0
7	4	2	4	3	2	1	3	2	2	2	3	2	61	6	39	0.49	0
8	4	2	4	3	2	1	3	2	2	2	3	2	40	6	32	0.63	0
9	4	1	5	2	4	1	2	2	2	5	5	1	52	6	35	0.35	1
10	4	4	4	2	2	1	3	2	2	2	3	2	59	6	39	0.21	0
11	4	1	1	5	1	1	1	1	2	2	5	2	53	12	36	1.5	0
12	4	5	1	1	1	1	1	1	1	3	3	1	45	6	22	0.56	0
13	4	2	4	3	2	1	3	2	2	2	3	2	33	6	24	0.14	0
14	4	5	5	5	5	1	5	5	5	5	5	1	48	6	24	1	0
15	4	2	5	3	2	1	3	2	2	2	4	2	48	6	32	1.14	0
16	4	2	5	1	2	1	3	1	2	1	3	5	34	6	14	0.224	0
17	4	5	5	1	1	1	4	1	1	1	5	1	60	6	44	0.42	0
18	4	4	5	2	5	1	4	2	2	5	5	1	49	6	30	0.434	0
19	4	1	5	5	1	1	1	5	5	5	1	1	47	9	17	0.42	0
20	4	1	4	1	1	1	4	1	1	1	5	1	45	6	10	0.42	0
21	4	2	4	3	2	1	3	2	2	2	5	2	45	6	39	0.364	0
22	4	1	4	1	1	1	4	1	1	1	5	5	52	6	34	0.63	0
23	4	1	1	3	1	5	3	3	1	5	5	1	38	9	29	0.28	0
24	4	1	5	4	1	1	1	1	3	1	5	1	60	6	39	0.28	1
25	4	2	4	3	2	1	3	2	2	2	5	2	58	6	39	1.05	0
26	4	2	4	3	2	1	3	2	2	2	3	2	35	6	5	0.056	0
27	4	1	1	1	1	1	1	1	1	1	5	1	59	9	47	0.448	0
28	4	2	5	2	2	1	5	2	2	1	5	1	35	6	13	0.182	0
29	4	2	4	3	2	1	3	2	2	2	5	2	39	9	14	11	0
30	4	2	4	3	2	1	3	2	2	2	5	2	52	6	38	0.56	0
31	4	1	5	1	1	1	5	1	1	1	5	1	38	6	15	0.49	0
32	4	2	4	3	2	1	3	2	2	2	5	2	46	6	34	2.28	0
33	4	1	4	3	2	1	3	2	2	1	5	2	49	4	20	0.14	0
34	4	1	5	5	5	1	1	5	1	5	5	1	50	6	29	0.21	1
35	4	1	4	1	1	1	4	1	1	1	5	1	37	6	14	0.056	1
36	4	2	4	3	2	1	3	2	2	2	5	2	56	6	35	0.343	0
37	4	1	1	1	1	1	1	1	1	5	4	1	50	6	35	0.5	0
38	4	2	4	2	2	2	3	2	2	3	4	1	56	6	42	0.5	0
39	4	1	4	1	1	1	1	1	1	5	4	1	34	12	14	5	1
40	4	3	4	2	2	2	3	2	2	3	4	1	42	9	20	10	0
41	4	4	4	3	3	2	3	2	2	3	4	1	32	6	1	0.18	1
42	4	2	4	2	2	2	3	2	2	3	4	1	45	12	22	0.5	0
43	4	3	5	3	3	5	4	2	1	4	2	1	50	6	25	0.18	1
44	4	1	4	1	1	1	3	4	1	5	4	1	53	4	30	0.25	0
45	4	1	4	1	1	2	3	2	2	4	4	1	42	9	20	0.25	0
46	4	1	5	1	1	1	4	1	1	1	5	1	48	12	8	0.5	0
47	4	2	4	2	2	2	3	2	2	3	4	1	50	6	24	0.18	1
48	4	1	5	2	4	1	5	2	1	1	5	1	40	12	20	0.7	1
49	4	2	4	2	2	2	3	2	2	3	4	1	49	6	34	0.525	1
50	4	1	5	1	1	1	4	2	1	4	5	1	59	6	41	0.7	0
51	4	4	4	2	2	4	4	2	1	3	1	1	40	6	24	0.18	1
52	4	1	1	1	1	1	2	1	1	5	4	1	33	6	34	0.175	1
53	4	2	4	2	2	2	3	2	2	3	4	1	43	12	25	0.175	0
54	4	2	4	2	2	2	3	2	2	3	4	1	60	6	15	0.175	0
55	4	1	4	4	1	1	4	2	1	4	3	1	50	6	20	0.08	0
56	4	1	5	4	1	1	5	4	1	1	5	1	50	6	28	0.35	0
57	4	1	5	4	1	1	4	4	4	1	5	1	44	12	29	1.4	1
58	4	1	5	1	1	1	4	1	1	1	5	1	46	12	30	0.18	0
59	4	1	4	1	1	1	1	1	1	5	5	1	40	6	19	1	0
60	4	2	4	2	2	2	3	2	2	3	4	1	31	6	17	0.09	0
61	4	5	4	4	4	2	4	4	4	5	4	1	42	12	19	0.35	1
62	4	1	2	2	1	2	2	2	2	2	4	2	56	6	40	0.175	0
63	4	3	4	4	4	4	4	3	2	4	2	3	37	6	12	0.175	0
64	4	2	3	3	3	4	2	1	2	4	2	1	50	6	10	0.175	0
65	4	3	4	4	4	4	4	3	2	4	2	3	53	6	35	0.376	0
66	4	1	4	1	1	1	4	1	1	1	5	1	45	6	17	0.175	0
67	4	1	4	2	1	1	3	2	2	1	5	1	38	6	15	0.355	0
68	4	1	4	2	1	1	4	2	1	1	5	1	62	6	37	0.05	0
69	4	2	4	2	2	2	3	2	2	3	4	1	67	6	44	0.35	1
70	4	1	4	1	1	1	3	4	1	5	4	1	52	6	35	0.326667	1
71	4	1	5	2	1	1	4	2	1	1	5	1	65	6	44	0.18	1
72	4	1	4	1	1	1	3	1	1	1	5	1	30	6	15	0.18	0
73	4	2	4	2	2	2	3	2	2	3	4	1	67	6	40	0.5	0
74	4	1	1	1	1	1	1	1	1	5	5	1	55	6	35	0.25	1
75	4	2	4	2	2	2	3	2	2	3	4	1	54	9	33	1.4	0
76	4	1	4	4	5	2	3	4	4	1	5	2	48	9	20	4.175	1
77	4	1	4	2	1	1	4	2	2	1	5	1	40	12	11	0.875	1
78	4	2	4	2	2	2	3	2	2	3	4	1	50	6	14	0.125	0
79	3	1	4	1	1	1	1	1	1	1	5	1	45	6	10	1.12	1
80	3	1	4	3	2	2	3	2	2	1	5	2	42	6	6	0.322	1
81	3	4	5	5	1	1	3	2	4	1	5	3	54	6	24	0.7	1
82	3	1	4	3	2	2	3	2	2	1	5	2	35	6	6	1	1
83	3	1	1	5	1	3	1	1	1	3	5	4	40	6	14	0.56	1
84	3	1	4	3	2	2	3	2	2	1	5	2	52	6	2	0.7	0
85	3	1	4	3	2	2	3	2	2	1	5	2	55	6	19	1	1
86	3	1	4	3	2	2	3	2	2	1	5	2	54	6	20	0.84	0
87	3	1	4	4	5	5	3	4	2	1	5	2	46	6	29	0.42	0
88	3	1	4	3	2	2	3	2	2	1	5	2	43	6	5	0.322	1
89	3	1	5	1	1	1	2	4	4	1	5	2	52	9	13	0.35	1
90	3	1	4	3	2	2	3	2	2	1	5	2	25	6	6	0.42	1
91	3	1	5	1	1	1	4	1	1	1	5	1	40	6	15	1.28	1
92	3	1	4	3	2	2	3	2	2	1	5	2	39	6	15	0.42	1
93	3	1	4	1	1	1	3	4	1	1	5	1	38	6	10	1	1
94	1	1	5	2	1	1	4	2	1	1	5	4	48	12	16	6.5	1
95	1	3	3	3	3	2	3	3	2	4	4	2	58	6	10	1.12	0
96	1	1	4	2	1	1	4	2	1	1	5	1	41	9	10	1.05	0
97	1	3	3	3	3	2	3	3	2	4	4	2	43	12	9	5	1
98	1	5	3	5	5	2	5	5	2	5	4	2	63	6	19	1.5	1
99	1	4	4	4	4	4	4	3	3	4	4	3	55	6	30	3	1
100	1	4	3	4	4	2	3	3	2	3	4	2	50	6	26	0.42	1
101	1	1	1	1	1	1	1	1	1	4	5	1	43	6	31	15	0
102	1	2	1	1	1	2	1	5	3	5	3	1	46	12	15	0.7	1
103	1	1	3	1	3	2	3	3	2	5	4	2	53	6	36	4.5	1
104	1	3	3	3	3	2	3	3	2	4	4	2	63	9	44	1	0
105	1	5	3	5	5	3	5	3	2	4	4	3	40	9	13	4	0
106	1	3	3	3	3	2	3	3	2	4	4	2	58	6	4	6	1
107	1	1	1	1	1	1	1	1	1	1	5	1	47	12	10	3	0
108	1	3	3	3	3	2	3	3	2	4	4	2	46	6	23	8.05	1
109	1	3	3	3	3	2	3	3	2	4	4	2	44	6	5	1.87	0
110	1	1	4	1	1	1	2	1	1	5	4	1	37	6	5	1	0
111	1	1	5	4	5	5	1	1	1	3	5	5	43	16	14	5.2	0
112	1	5	4	5	5	4	4	3	3	4	3	3	49	16	6	0.2	0
113	1	4	4	3	3	4	4	3	3	4	3	3	40	9	18	6	0
114	3	5	3	5	4	5	5	4	4	1	4	3	50	9	38	1.5	0
115	3	4	4	5	5	4	5	4	3	4	4	4	43	6	4	0.43	0
116	3	2	2	2	2	4	4	2	4	1	5	2	30	12	6	0.91	0
117	3	1	1	1	4	1	1	5	5	3	5	1	33	9	10	0.156	0
118	3	2	5	5	5	1	5	5	4	4	4	4	33	12	10	1.5	1
119	3	1	2	1	2	3	2	5	4	1	5	4	27	12	8	1	1
120	3	1	5	5	1	5	3	5	5	1	5	5	45	16	19	3	1
121	3	3	3	4	5	2	3	4	4	2	5	4	49	9	28	15	1
122	3	4	3	5	3	2	3	4	4	2	5	4	37	6	17	7.5	0
123	3	5	4	4	4	2	3	2	3	3	3	2	63	9	30	0.065	1
124	3	2	3	3	3	2	3	4	4	2	5	4	39	6	20	2	1
125	3	2	4	4	1	1	3	2	4	1	1	1	39	6	5	0.39	0
126	3	1	5	5	1	1	5	4	5	1	5	1	29	12	1	0.234	0
127	3	1	2	1	2	3	2	5	4	3	5	4	33	12	12	3	1
128	3	1	3	1	3	5	5	4	5	1	5	3	43	16	10	0.1	0
129	3	1	5	5	1	2	4	4	4	1	5	2	26	16	7	9	1
130	3	1	1	1	1	1	1	5	5	3	5	5	62	6	47	2	1
131	3	1	5	4	2	1	4	5	4	1	5	4	55	6	44	8	1
132	3	2	3	3	3	2	3	4	4	2	5	4	45	9	30	4	1
133	3	2	1	2	1	4	2	3	1	1	4	2	47	12	4	0.14	1
134	3	5	5	1	5	1	5	5	5	5	5	5	28	9	4	0.546	0
135	3	1	5	5	5	1	5	5	5	5	5	5	40	6	30	6	0
136	3	5	1	5	5	3	5	5	1	1	5	3	40	9	15	0.35	0
137	3	5	3	1	1	3	3	3	5	1	5	3	49	6	9	0.195	1
138	3	1	1	1	1	1	1	1	1	1	5	1	52	6	20	0.1	0
139	3	1	5	4	1	1	5	5	1	1	5	1	32	9	15	0.325	0
140	3	4	2	2	2	4	3	3	2	1	5	2	56	9	20	0.14	0
141	3	5	5	5	5	1	5	5	5	3	5	2	35	16	17	0.22	0
142	3	1	5	5	1	1	5	4	5	1	5	1	35	12	19	0.9425	1
143	3	5	3	4	5	4	3	2	4	4	4	4	28	9	10	0.195	0
144	3	4	4	4	4	4	4	4	4	3	4	4	65	12	5	0.65	1
145	3	3	3	2	5	5	1	5	5	1	5	5	34	12	18	0.455	1
146	3	4	2	2	2	3	2	4	2	1	5	2	44	12	5	0.14	1
147	1	1	5	4	1	1	5	2	4	1	5	1	40	9	8	1.46	1
148	1	2	2	2	2	3	2	2	2	4	5	2	43	6	8	0.28	1
149	1	1	5	4	2	1	5	4	4	2	5	1	49	6	34	1.42	0
150	1	1	3	2	1	2	3	2	2	3	5	2	29	12	5	7	1
151	1	4	3	2	1	2	3	2	2	3	5	2	62	6	46	18.56	0
152	1	2	2	2	1	2	2	2	1	4	5	3	60	6	51	2	0
153	1	1	4	2	1	1	4	2	1	1	5	1	35	6	10	0.42	1
154	1	1	4	4	1	1	4	4	1	1	5	1	70	6	50	0.98	0
155	1	1	2	1	1	2	2	2	2	4	4	2	30	9	8	6	0
156	1	1	5	1	1	1	5	1	1	1	5	1	27	9	7	0.35	1
157	1	1	3	5	4	4	4	5	5	2	4	2	28	12	2	0.21	0
158	1	2	1	3	1	1	1	1	4	4	4	1	41	9	19	0.21	1
159	1	1	3	2	2	2	3	2	2	4	4	1	37	12	16	0.75	1
160	1	2	2	2	1	1	2	3	2	4	2	5	60	6	50	0.14	0
161	1	1	4	2	1	1	5	2	1	1	5	1	60	6	40	0.84	1
162	1	1	4	2	1	1	5	1	1	1	5	1	49	6	31	1.47	0
163	1	1	5	2	1	1	4	2	1	1	5	1	43	6	34	0.21	1
164	1	2	2	2	1	4	3	3	3	4	5	2	56	6	39	10	1
165	1	1	2	2	2	2	2	2	2	4	5	2	55	4	44	0.28	1
166	1	1	3	2	1	2	3	2	2	3	5	2	35	9	17	0.28	1
167	1	1	2	1	1	2	2	2	2	4	4	2	35	9	14	0.84	1
168	4	1	3	1	1	1	2	2	1	1	5	1	55	6	36	2	1
169	4	1	3	1	1	1	2	2	1	1	5	1	55	6	34	0.07	1
170	4	1	5	1	1	1	5	1	1	1	5	1	62	6	50	0.7	0
171	4	1	1	1	1	1	1	5	1	1	5	1	55	6	39	0.18	0
172	4	1	1	1	1	1	1	5	1	1	5	1	50	6	39	0.175	0
173	4	1	3	1	1	1	2	2	1	1	5	1	55	6	17	0.217	1
174	4	1	3	1	1	1	2	2	1	1	5	1	61	6	37	0.30625	0
175	4	1	3	1	1	1	2	2	1	1	5	1	42	13	15	0.4375	1
176	4	1	3	1	1	1	2	2	1	1	5	1	51	6	44	0.091	0
177	4	1	3	1	1	1	2	2	1	1	5	1	61	6	41	0.0455	1
178	4	1	3	1	1	1	2	2	1	1	5	1	60	6	40	0.7	1
179	4	1	3	1	1	1	2	2	1	1	5	1	46	6	25	0.35	1
180	4	1	3	1	1	1	2	2	1	1	5	1	45	9	21	0.322	1
181	4	1	1	1	1	1	1	1	1	1	5	1	47	6	35	1.4	0
182	4	1	3	1	1	1	2	2	1	1	5	1	56	6	34	0.28	1
183	4	1	3	1	1	1	2	2	1	1	5	1	32	9	5	0.355	0
184	4	1	3	1	1	1	2	2	1	1	5	1	73	6	62	0.0875	1
185	4	1	5	1	1	1	1	1	1	1	5	1	51	6	17	0.35	1
186	4	1	4	1	1	1	4	1	1	1	5	1	47	6	34	0.385	0
187	4	1	3	1	1	1	2	2	1	1	5	1	63	6	44	0.0875	0
188	4	1	3	1	1	1	2	2	1	1	5	1	45	6	19	0.133	1
189	4	5	1	1	1	1	1	1	1	5	1	1	36	6	14	0.13125	0
190	4	1	3	1	1	1	2	2	1	1	5	1	66	6	46	0.084	1
191	4	1	5	1	1	1	4	1	1	1	5	1	46	6	34	0.6125	0
192	4	1	3	1	1	1	2	2	1	1	5	1	60	6	40	0.2625	1
193	4	1	3	1	1	1	2	2	1	1	5	1	50	6	28	0.14	1
194	4	1	5	1	1	1	1	1	1	1	5	1	43	6	17	0.063	0
195	4	1	5	1	1	1	5	1	1	1	5	1	41	12	20	0.2625	1
196	4	1	3	1	1	1	2	2	1	1	5	1	45	6	34	1.4	0
197	1	4	3	4	4	2	3	1	2	4	4	3	58	9	33	0.0086	0
198	1	4	4	4	4	4	4	4	4	4	3	4	33	9	10	0.0083	0
199	1	4	4	4	4	4	4	4	3	4	4	4	48	9	20	0.0027	0
200	1	4	4	4	4	4	4	3	4	4	4	4	56	6	36	0.0087	0
201	1	4	3	4	4	4	4	4	3	4	4	3	51	12	32	0.0132	0
202	1	4	2	4	4	2	3	3	3	4	4	3	50	9	23	0.0075	0
203	1	4	4	4	4	4	4	4	4	4	3	4	41	12	18	0.0105	0
204	1	4	4	4	4	4	4	4	3	4	4	2	52	9	23	0.0137	0
205	1	4	4	4	4	4	4	4	4	4	4	3	39	9	18	0.0075	0
206	1	4	4	4	4	3	4	3	4	4	4	3	39	9	14	0.0095	0
207	1	4	3	4	3	2	4	2	3	4	3	1	54	9	26	0.0079	0
208	1	4	4	3	4	1	3	4	3	4	3	2	53	6	28	0.0132	0
209	1	4	3	3	4	1	4	3	2	4	1	1	48	12	18	0.0078	0
210	1	4	3	4	4	1	4	3	2	4	3	3	51	9	25	0.0105	0
211	1	4	3	4	3	2	3	3	3	4	1	1	50	9	27	0.0075	0
212	1	4	3	4	4	1	4	3	1	4	1	3	35	12	13	0.0065	0
213	1	4	3	3	4	1	4	3	2	4	3	3	50	6	30	0.0065	0
214	1	4	3	4	4	1	4	2	1	4	3	1	56	6	32	0.0065	0
215	1	4	3	3	4	2	4	3	2	4	3	3	53	9	28	0.072	0
216	1	4	3	3	4	1	4	3	1	4	2	2	54	9	30	0.01	0
217	1	4	3	4	4	2	4	3	3	4	3	3	53	6	36	0.0055	0
218	1	4	3	3	4	1	3	1	1	4	1	1	46	9	24	0.0085	0
219	1	4	4	4	4	4	4	3	3	4	4	4	38	12	19	0.0075	0
220	1	4	4	3	4	1	4	1	2	4	2	2	49	6	31	0.0075	0
221	1	4	4	4	1	4	4	4	4	4	4	4	46	12	21	0.0056	0
222	1	4	3	3	4	2	4	3	3	4	2	1	56	9	39	0.0082	0
223	1	4	3	4	4	2	3	1	2	4	1	2	53	9	36	0.0065	0
224	1	4	3	3	4	1	4	2	1	4	2	1	49	9	21	0.0054	0
225	1	4	3	3	4	2	4	3	1	4	1	1	55	9	36	0.0056	0
226	1	4	3	3	4	2	3	2	3	4	2	3	37	12	18	0.0075	0
227	3	5	2	3	1	4	2	4	4	5	4	3	52	6	20	0.25	1
228	3	5	1	1	1	1	1	1	1	3	1	1	39	9	10	0.5	1
229	3	4	3	4	2	2	3	4	4	4	4	4	35	6	10	1.25	0
230	3	4	2	2	2	2	4	4	4	4	2	4	38	4	20	1.5	0
231	3	4	4	4	4	4	4	4	4	4	4	2	26	12	5	0.5	0
232	3	5	1	1	1	1	1	1	1	1	1	1	42	6	20	0.25	1
233	3	2	2	4	2	4	4	4	3	5	4	4	46	6	20	0.125	0
234	3	5	4	2	2	4	1	1	3	5	5	4	29	12	12	3	0
235	3	5	1	1	1	1	1	1	1	1	1	1	43	6	20	1	1
236	3	2	2	2	2	2	2	2	2	2	2	2	27	12	11	1	1
237	3	1	5	2	1	1	5	2	2	1	5	1	34	9	13	0.5	0
238	3	5	1	1	1	1	5	5	1	1	1	1	50	6	25	0.8	1
239	3	2	2	4	1	4	2	4	4	4	4	2	25	6	5	0.16	0
240	3	5	1	1	1	1	1	1	1	1	1	1	36	9	20	0.25	1
241	3	4	2	3	2	3	3	4	3	3	3	3	27	9	4	0.46	0
242	3	2	4	3	2	2	4	4	2	4	4	4	35	9	11	0.35	0
243	3	3	4	4	2	3	4	4	4	4	4	4	34	6	9	0.15	1
244	3	4	3	4	4	2	4	4	3	4	4	4	31	9	10	0.5	0
245	3	4	3	4	4	2	4	4	2	2	3	3	30	9	11	0.5	1
246	3	1	4	1	1	4	1	2	4	4	4	4	32	6	10	0.23	0
247	1	3	3	3	4	4	3	4	3	4	4	2	47	12	30	0.07	0
248	1	4	3	4	4	2	4	3	3	4	2	3	38	12	17	0.0073	0
249	1	4	3	4	4	3	4	3	2	4	2	3	43	6	23	0.0076	0
250	1	3	2	3	4	3	3	3	3	4	3	2	45	9	20	0.065	0
251	1	3	3	3	4	4	3	4	5	5	4	2	58	9	35	0.04	0
252	1	3	3	3	4	5	4	4	4	5	4	3	56	6	30	0.04	1
253	1	3	4	3	4	3	4	4	3	2	3	2	48	9	25	0.075	0
254	1	3	2	3	4	4	4	3	4	4	3	2	52	9	30	0.06	0
255	1	4	3	3	4	4	3	3	3	4	4	2	35	12	15	0.04	0
256	1	3	2	3	3	3	3	3	4	3	3	1	35	12	10	0.02	0
257	1	4	4	3	4	3	4	3	3	4	3	3	48	6	25	0.005	0
258	1	4	2	4	4	1	4	2	4	4	4	3	27	9	15	0.5	1
259	1	3	3	2	3	3	4	3	4	4	2	2	53	12	30	0.04	0
260	1	4	4	3	4	4	4	3	3	3	3	4	65	6	24	0.005	0
261	1	4	3	3	4	2	4	3	2	4	2	3	38	6	16	0.0057	0
262	1	4	4	4	4	2	4	3	3	4	3	3	46	9	19	0.03	0
263	1	4	4	3	4	2	4	3	3	4	3	3	37	6	15	0.0165	0
264	1	3	3	3	4	4	4	4	4	4	3	2	45	6	20	0.045	1
265	1	4	4	4	4	4	3	3	3	4	3	3	34	9	15	0.0045	0
266	1	2	3	3	2	1	3	4	4	4	4	2	41	9	25	0.02	0
267	1	4	4	4	4	4	4	4	4	4	3	3	36	6	17	0.0037	0
268	1	3	3	2	3	2	4	3	3	3	4	3	41	9	20	0.035	0
269	1	4	4	4	4	3	4	4	4	4	3	3	45	6	17	0.1	0
270	1	3	3	2	3	2	4	3	3	4	2	2	30	12	12	0.025	0
271	1	4	3	3	4	2	4	3	3	4	3	3	37	9	20	0.05	0
272	1	4	3	4	4	3	4	3	2	4	2	3	50	6	32	0.025	0
273	1	3	2	3	3	3	3	3	3	4	3	2	35	12	12	0.04	0
274	1	4	4	3	4	3	4	3	4	4	4	3	33	12	13	0.25	1
275	1	4	4	4	4	3	4	4	3	4	4	3	60	6	40	0.0075	0
276	1	3	4	3	4	4	4	5	4	5	4	2	47	9	20	0.04	0
277	3	4	5	2	1	2	4	2	1	4	2	4	30	9	15	1.3	1
278	3	4	5	5	5	1	5	5	1	5	5	5	38	12	20	12	1
279	3	5	5	4	3	3	5	5	4	5	5	1	46	6	21	0.78	1
280	3	4	5	5	5	5	5	5	1	5	5	5	42	6	10	2	1
281	3	5	4	1	2	5	5	4	3	2	3	5	35	9	8	1	1
282	3	5	5	4	3	5	4	5	4	5	5	2	37	6	17	0.25	1
283	3	1	1	1	1	5	5	5	3	5	5	1	51	4	25	0.5	1
284	3	2	5	4	3	4	4	5	4	5	4	3	33	12	10	0.25	1
285	3	5	2	5	5	5	4	4	1	5	4	5	37	6	14	1.75	1
286	3	5	5	5	5	4	5	5	4	5	4	5	44	6	25	2	1
287	3	4	4	4	4	4	5	5	5	5	5	3	44	6	15	2	1
288	3	4	5	2	4	5	5	4	5	5	3	4	35	6	15	2	1
289	3	5	4	4	5	4	5	5	3	5	1	5	45	6	19	0.5	1
290	3	5	5	4	2	3	2	4	4	5	5	1	55	6	25	2.5	1
291	3	5	4	4	5	5	5	5	3	5	3	5	39	6	20	3	1
292	3	2	2	2	2	2	4	4	4	2	4	4	48	9	20	0.75	0
293	3	4	4	2	2	2	2	3	3	4	5	2	53	6	33	1.15	1
294	3	5	4	5	5	4	4	4	3	5	4	5	44	6	25	0.5	1
295	2	1	5	1	2	3	3	1	1	1	5	1	63	6	48	1	1
296	2	4	2	4	4	2	5	4	2	4	4	1	49	9	18	1.5	0
297	2	1	5	1	1	1	4	1	1	1	5	1	72	6	57	1	1
298	2	1	5	1	1	1	5	1	1	1	5	1	43	12	4	1.5	1
299	2	1	1	5	1	1	1	1	1	5	5	1	40	12	24	0.1	1
300	2	1	5	4	1	1	5	4	4	1	5	1	50	9	31	0.5	1
301	2	5	4	4	4	4	5	3	5	5	5	1	40	6	10	1	1
302	2	5	5	5	1	5	5	5	5	5	1	1	50	12	24	0.6	1
303	2	3	3	3	2	3	4	3	3	3	5	2	43	12	16	0.6	1
304	2	4	5	4	1	1	5	4	1	1	5	1	63	9	51	3	1
305	2	4	2	2	2	2	4	4	4	4	4	1	59	6	44	0.2	1
306	2	5	5	4	4	5	4	4	4	5	5	3	39	12	14	1.5	1
307	2	1	5	2	1	4	4	2	2	1	5	1	51	12	30	2	1
308	2	4	4	1	4	4	4	4	4	4	4	1	52	12	30	0.4	0
309	2	5	3	4	3	5	4	2	2	5	3	1	53	9	40	0.34	1
310	2	1	5	2	1	1	4	2	2	1	5	1	54	12	20	1	1
311	2	1	5	2	1	1	4	2	2	1	5	1	55	6	35	0.154	1
312	2	5	5	2	2	1	5	3	4	5	5	3	53	6	34	0.1	1
313	2	4	1	5	1	4	4	4	1	4	4	1	56	12	42	1	0
314	2	5	1	1	5	1	5	1	1	1	5	1	65	12	29	2	1
315	2	1	1	4	4	4	4	1	1	5	4	4	59	6	30	0.4	0
316	2	1	5	4	1	1	5	4	4	1	5	1	54	9	34	3	1
317	2	1	1	5	1	5	1	5	5	5	5	1	36	9	14	2	1
318	2	2	2	2	2	2	1	2	2	1	5	1	34	9	10	1	1
319	2	2	2	3	3	1	4	4	1	4	4	1	73	6	60	3	1
320	2	2	4	2	4	4	4	4	4	4	4	4	57	9	34	2	1
321	2	4	4	4	4	5	4	4	4	5	5	1	45	6	30	0.48	1
322	2	2	5	4	5	4	5	2	5	5	5	2	55	9	44	0.1	0
323	2	5	3	3	3	5	5	4	4	5	5	5	41	9	34	0.005	1
324	2	5	1	5	5	5	1	5	4	5	5	1	57	12	40	0.13	1
325	2	1	3	2	2	1	3	1	1	1	5	1	63	9	42	0.5	0
326	2	1	3	2	2	1	3	1	1	1	5	1	46	6	25	1.5	0
327	2	1	1	5	5	5	5	1	1	1	5	3	45	9	29	2	1
328	2	1	3	2	2	1	3	1	1	1	5	1	45	12	20	0.49	1
329	2	1	5	1	1	1	5	1	1	1	5	1	70	9	38	1.26	0
330	2	1	3	2	2	1	3	1	1	1	5	1	55	6	40	0.65	0
331	2	1	4	3	5	1	4	4	1	1	5	1	63	14	40	1	0
332	2	1	3	3	2	1	3	3	1	1	5	1	66	6	50	0.58	0
333	2	1	5	5	1	1	5	5	1	1	5	1	46	12	10	0.4	1
334	2	1	1	1	1	1	1	1	1	1	5	1	52	6	29	1	0
335	2	1	3	2	2	1	3	1	1	1	5	1	43	16	20	1.9	0
336	2	1	1	1	1	1	1	1	1	1	5	1	63	6	47	1.5	0
337	2	1	3	2	2	1	3	1	1	1	5	1	55	9	24	0.77	0
338	2	1	3	2	2	1	3	1	1	1	5	1	57	6	39	0.145	1
339	2	1	1	2	2	1	3	1	1	1	3	1	45	12	25	0.6	1
340	2	1	3	4	1	1	1	1	1	1	5	1	71	6	46	0.52	1
341	2	1	1	1	1	1	1	1	1	1	5	1	65	14	54	0.5	0
342	2	1	3	2	2	1	3	1	1	1	5	1	54	9	20	0.7	0
343	2	1	1	1	1	1	1	1	1	1	1	1	57	6	33	0.9	0
344	2	1	3	2	2	1	3	1	1	1	5	1	51	9	36	1	0
345	2	1	3	2	2	1	3	1	1	1	5	1	48	12	19	1	0
346	2	1	1	1	1	1	1	1	1	1	5	1	41	6	19	0.08	0
347	2	1	3	2	2	1	3	1	1	1	5	1	41	9	10	0.98	0
348	2	1	4	1	1	1	4	1	1	1	5	1	60	6	44	2.87	1
349	2	1	3	1	5	1	3	1	1	1	5	1	64	9	50	0.36	0
350	2	1	3	2	2	1	3	1	1	1	5	1	66	12	36	2	0
351	2	1	3	2	2	1	3	1	1	1	5	1	60	6	40	1	0
352	2	1	4	1	1	1	4	1	1	1	5	1	79	9	38	0.3017	0
353	2	1	1	1	1	1	1	1	1	1	5	1	78	9	62	0.38	0
354	2	4	5	4	2	1	4	1	1	1	5	1	52	16	37	0.78	1
355	3	2	4	3	2	2	3	3	3	2	5	2	45	6	2	0.238	1
356	3	1	4	1	1	1	4	1	1	1	5	1	43	6	29	1.26	1
357	3	2	4	3	2	2	3	3	3	2	5	2	36	6	7	0.42	1
358	3	1	5	5	1	1	4	5	5	1	5	4	36	6	20	0.7	0
359	3	2	4	3	2	2	3	3	3	2	5	2	37	6	20	0.28	1
360	3	2	4	3	2	2	3	3	3	2	5	2	56	6	39	0.14	1
361	3	4	5	3	1	1	5	3	3	1	5	1	35	6	7	0.56	1
362	3	2	4	3	2	2	3	3	3	2	5	2	45	9	10	0.28	0
363	3	2	4	3	2	2	3	3	3	2	5	2	52	6	39	0.14	1
364	3	2	4	3	2	2	3	3	3	2	5	2	48	6	9	0.14	0
365	3	2	4	3	2	2	3	3	3	2	5	2	43	9	6	0.14	1
366	3	1	5	3	1	1	5	3	3	1	5	1	61	12	20	0.35	1
367	3	2	4	3	2	2	3	3	3	2	5	2	22	6	6	0.49	1
368	3	2	4	3	2	2	3	3	3	2	5	2	56	16	3	0.154	0
369	3	2	4	3	2	2	3	3	3	2	5	2	45	6	2	1.598	1
370	3	4	5	3	3	1	3	4	2	1	5	1	32	6	6	0.42	1
371	3	2	4	3	2	2	3	3	3	2	5	2	26	6	1	0.21	0
372	3	2	4	3	2	2	3	3	3	2	5	2	40	6	15	0.56	0
373	3	1	5	1	1	5	1	5	1	3	5	1	44	6	24	4.5	1
374	3	2	4	3	2	2	3	3	3	2	5	2	42	6	14	0.14	0
375	3	1	5	5	1	1	1	1	1	1	1	1	31	6	10	0.14	1
376	3	2	4	3	2	2	3	3	3	2	5	2	63	9	22	0.308	1
377	3	2	4	3	2	2	3	3	3	2	5	2	36	6	2	0.25	1
378	3	2	4	3	2	2	3	3	3	2	5	2	55	6	37	1.28	1
379	3	2	4	3	2	2	3	3	3	2	5	2	32	9	1	0.49	0
380	3	2	4	3	2	2	3	3	3	2	5	2	40	6	17	0.49	1
381	3	2	4	4	2	2	3	5	4	1	5	4	35	6	10	0.28	1
382	3	2	4	3	2	2	3	3	3	2	5	2	30	6	6	0.14	1
383	3	2	4	3	2	2	3	3	3	2	5	2	42	6	5	0.28	1
384	3	1	1	1	1	4	1	1	1	1	5	5	43	6	22	0.63	0
385	3	1	1	1	1	4	1	1	1	1	5	5	30	6	18	0.84	1
386	3	2	4	3	2	2	3	3	3	2	5	2	41	6	8	0.35	0
387	3	2	4	3	2	2	3	3	3	2	5	2	35	9	10	0.14	0
388	3	2	4	3	2	2	3	3	3	2	5	2	55	6	19	0.56	1
389	3	1	3	2	5	1	1	4	3	5	5	1	38	6	13	0.063	0
390	3	5	5	5	5	1	1	5	5	5	5	3	41	6	11	0.14	0
391	3	2	4	3	2	2	3	3	3	2	5	2	24	6	4	0.14	0
392	2	5	3	4	4	4	5	4	4	4	3	3	57	9	39	1	1
393	2	5	5	3	5	2	4	3	3	3	5	2	56	6	39	0.35	0
394	2	1	5	1	1	1	5	1	1	1	5	1	42	6	36	0.56	1
395	2	5	3	5	4	3	5	3	3	4	5	3	48	6	29	0.2058	0
396	2	3	3	4	4	4	4	3	4	3	4	4	80	6	69	0.42	0
397	2	3	4	3	3	2	4	3	3	3	4	2	54	6	34	0.42	0
398	2	4	3	4	5	5	3	4	3	3	3	4	54	6	39	2	0
399	2	1	4	4	1	1	5	5	4	1	5	1	58	6	37	1.42	0
400	2	2	5	1	1	1	5	4	1	1	5	1	55	6	30	0.42	1
401	2	4	4	3	3	5	4	3	5	4	4	3	49	6	11	0.63	0
402	2	4	4	4	4	4	3	3	3	4	3	3	43	6	33	0.56	1
403	2	3	4	3	3	2	4	3	3	3	4	2	47	6	20	0.14	0
404	2	1	5	1	1	1	1	5	5	5	5	5	59	12	44	1	0
405	2	1	1	5	1	4	1	4	5	1	5	1	30	9	5	0.168	1
406	2	1	4	1	1	1	1	2	1	1	5	1	34	6	6	0.28	1
407	2	1	4	4	1	1	5	5	3	1	5	2	58	6	38	0.56	0
408	2	3	4	3	3	2	4	3	3	3	4	2	59	6	49	2	0
409	2	5	5	4	5	5	4	4	4	4	4	4	55	6	34	0.84	1
410	2	3	4	3	3	2	4	3	3	3	4	2	71	6	51	0.84	0
411	2	4	5	2	2	1	4	3	1	1	5	1	49	6	19	0.21	1
412	2	3	4	3	3	2	4	3	3	3	4	2	56	6	33	0.98	0
413	2	1	1	5	5	1	4	3	3	5	5	1	38	6	22	0.14	0
414	2	1	5	4	1	1	4	3	1	1	5	1	59	6	40	0.28	0
415	2	4	5	3	1	1	5	2	1	1	5	1	31	6	7	0.21	0
416	2	5	5	4	5	5	4	4	3	4	4	3	49	6	37	0.392	1
417	2	1	1	2	2	1	2	2	2	2	4	2	37	9	6	1.2	1
418	2	1	1	1	1	1	5	1	1	1	5	1	52	6	34	1.4	1
419	2	2	5	4	2	2	3	4	4	1	5	1	62	9	38	2	0
420	2	4	4	4	4	4	3	4	3	4	3	3	56	6	36	2	0
421	2	4	4	3	1	1	5	4	5	5	5	1	29	9	4	0.14	0
422	2	3	4	3	3	2	4	3	3	3	4	2	67	6	44	0.21	1
423	2	5	4	4	3	5	3	4	5	4	4	4	62	6	54	0.7	0
424	2	5	4	4	4	2	4	3	4	4	4	4	44	6	4	1.106	0
425	2	5	4	4	2	2	2	3	3	4	3	4	34	6	15	0.42	0
426	2	2	5	1	1	1	1	1	1	1	5	1	63	6	47	1.12	0
427	2	1	5	1	1	1	3	1	1	1	5	1	50	6	30	1.5	0
428	2	4	4	4	4	4	4	3	3	5	4	3	32	6	5	0.014	0
429	2	3	4	3	3	2	3	4	4	3	4	2	43	6	30	0.5	1
430	2	3	4	3	3	2	4	3	3	3	4	2	45	6	20	0.35	0
431	2	4	5	5	1	1	5	4	4	1	5	1	30	9	10	0.21	0
432	2	4	4	4	4	5	4	4	4	4	4	4	37	9	20	1	0
433	2	2	5	5	2	1	5	3	1	1	5	1	63	6	20	0.42	0
434	2	1	5	5	5	1	5	5	5	5	5	1	49	6	21	0.441	0

## Sheet: trader
Farmers' perception about the requirement to get finance from trader (rating from 1=not important to 5=very important)
Commodity: 1= mango, 2= mangosteen, 3= chili, 4= red onion
Farmer	Commodity	Collateral	Character	Capacity	Capital	Condition	Loan	Ability	Farm Size	Spouse	Membership	Contract	Age	Education	Farming Experience	Farm Size	Had Access to Trader
1	4	1	5	1	1	1	5	1	1	1	1	5	58	6	44	0.392	0
2	4	1	4	1	1	1	4	1	1	1	1	5	62	6	42	0.7	0
3	4	1	1	1	1	1	1	1	1	1	1	1	54	6	34	0.28	1
4	4	1	4	1	1	1	5	1	1	1	1	5	50	6	6	0.238	1
5	4	1	1	1	1	1	1	1	1	1	1	5	30	16	14	0.098	0
6	4	1	4	2	1	1	4	2	2	1	1	5	55	6	49	0.322	1
7	4	1	4	1	1	1	3	1	2	1	1	5	61	6	39	0.49	0
8	4	1	3	1	1	1	3	1	2	1	1	5	40	6	32	0.63	0
9	4	1	4	1	1	1	3	1	1	1	1	5	52	6	35	0.35	0
10	4	1	4	2	1	1	3	1	2	1	1	5	59	6	39	0.21	0
11	4	1	1	1	1	1	1	1	2	1	1	5	53	12	36	1.5	0
12	4	1	1	1	1	1	1	1	1	1	1	1	45	6	22	0.56	0
13	4	1	3	1	1	1	3	1	2	1	1	5	33	6	24	0.14	0
14	4	1	1	1	1	1	5	1	1	1	1	5	48	6	24	1	0
15	4	1	3	1	1	1	3	1	2	1	1	5	48	6	32	1.14	0
16	4	1	3	1	1	1	3	1	2	1	1	5	34	6	14	0.224	0
17	4	5	5	1	1	1	4	1	1	1	1	5	60	6	44	0.42	0
18	4	1	5	1	1	1	2	1	1	1	1	5	49	6	30	0.434	0
19	4	1	5	1	1	1	1	1	1	1	1	5	47	9	17	0.42	0
20	4	1	4	1	1	1	4	1	1	1	1	5	45	6	10	0.42	1
21	4	1	3	1	1	1	3	1	2	1	1	5	45	6	39	0.364	0
22	4	1	4	1	1	1	4	1	1	1	1	5	52	6	34	0.63	1
23	4	5	1	1	1	1	1	5	5	5	1	1	38	9	29	0.28	0
24	4	1	3	1	1	1	3	1	2	1	1	5	60	6	39	0.28	0
25	4	1	3	1	1	1	3	1	2	1	1	5	58	6	39	1.05	1
26	4	1	3	1	1	1	3	1	2	1	1	5	35	6	5	0.056	0
27	4	1	1	1	1	1	1	1	1	1	1	5	59	9	47	0.448	0
28	4	1	5	2	1	1	5	2	2	1	1	5	35	6	13	0.182	0
29	4	1	3	1	1	1	3	1	2	1	1	5	39	9	14	11	0
30	4	1	3	1	1	1	3	1	2	1	1	5	52	6	38	0.56	1
31	4	1	5	1	1	1	1	5	5	1	1	5	38	6	15	0.49	1
32	4	1	5	1	1	1	5	1	2	1	1	5	46	6	34	2.28	0
33	4	1	3	1	1	1	3	1	2	1	1	5	49	4	20	0.14	0
34	4	1	1	1	1	1	1	1	1	1	1	5	50	6	29	0.21	1
35	4	1	4	1	1	1	4	1	1	1	1	5	37	6	14	0.056	1
36	4	1	3	1	1	1	3	1	2	1	1	5	56	6	35	0.343	0
37	4	1	4	1	1	1	5	1	1	5	1	1	50	6	35	0.5	0
38	4	2	4	2	2	1	3	2	1	3	1	3	56	6	42	0.5	0
39	4	1	4	1	1	1	5	1	1	5	1	1	34	12	14	5	0
40	4	2	4	2	2	1	3	2	1	3	1	3	42	9	20	10	0
41	4	3	4	3	3	1	3	2	1	3	1	3	32	6	1	0.18	0
42	4	2	4	2	2	1	3	2	1	3	1	3	45	12	22	0.5	0
43	4	3	5	3	3	3	4	2	1	4	2	1	50	6	25	0.18	0
44	4	1	4	1	1	1	3	4	1	5	1	1	53	4	30	0.25	0
45	4	3	5	1	1	1	3	5	1	4	1	1	42	9	20	0.25	0
46	4	1	5	1	1	1	1	1	1	1	1	5	48	12	8	0.5	0
47	4	2	4	2	2	1	3	2	1	3	1	3	50	6	24	0.18	0
48	4	1	5	2	1	1	5	2	1	1	1	5	40	12	20	0.7	0
49	4	2	4	2	2	1	3	2	1	3	1	3	49	6	34	0.525	0
50	4	1	5	1	1	1	1	1	1	4	1	1	59	6	41	0.7	0
51	4	3	4	2	3	3	3	2	1	3	1	1	40	6	24	0.18	0
52	4	1	5	1	1	1	5	1	1	5	1	1	33	6	34	0.175	0
53	4	2	4	2	2	1	3	2	1	3	1	3	43	12	25	0.175	0
54	4	2	4	2	2	1	3	2	1	3	1	3	60	6	15	0.175	0
55	4	1	4	4	2	1	4	2	1	4	1	1	50	6	20	0.08	0
56	4	1	5	1	1	1	5	1	1	1	1	5	50	6	28	0.35	0
57	4	1	5	1	1	1	4	1	1	1	1	5	44	12	29	1.4	0
58	4	1	5	1	1	1	4	1	1	1	1	5	46	12	30	0.18	0
59	4	1	4	1	1	1	4	1	1	5	1	1	40	6	19	1	0
60	4	2	4	2	2	1	3	2	1	3	1	3	31	6	17	0.09	0
61	4	3	3	2	2	1	3	3	3	5	1	3	42	12	19	0.35	0
62	4	1	4	2	2	2	5	2	2	3	2	2	56	6	40	0.175	0
63	4	3	4	3	3	3	4	3	2	4	2	1	37	6	12	0.175	0
64	4	2	2	4	3	2	2	1	2	4	2	1	50	6	10	0.175	0
65	4	3	4	3	3	3	4	3	2	4	2	1	53	6	35	0.376	0
66	4	1	4	1	1	1	4	1	1	1	1	5	45	6	17	0.175	0
67	4	1	4	1	1	1	3	1	1	1	1	5	38	6	15	0.355	0
68	4	1	4	1	1	1	1	1	1	1	1	5	62	6	37	0.05	0
69	4	2	4	2	2	1	3	2	1	3	1	3	67	6	44	0.35	0
70	4	1	4	1	1	1	3	4	1	5	1	1	52	6	35	0.326667	0
71	4	1	5	1	1	1	4	1	1	1	1	5	65	6	44	0.18	0
72	4	1	4	1	1	1	3	1	1	1	1	4	30	6	15	0.18	0
73	4	2	4	2	2	1	3	2	1	3	1	3	67	6	40	0.5	0
74	4	1	4	1	1	1	5	1	1	5	1	1	55	6	35	0.25	0
75	4	2	4	2	2	1	3	2	1	3	1	3	54	9	33	1.4	0
76	4	1	5	3	1	1	1	4	1	1	1	5	48	9	20	4.175	0
77	4	1	4	1	1	1	4	1	1	1	1	5	40	12	11	0.875	0
78	4	2	4	2	2	1	3	2	1	3	1	3	50	6	14	0.125	0
79	3	1	4	1	1	1	2	2	2	1	1	3	45	6	10	1.12	0
80	3	1	4	1	1	1	2	2	2	1	1	3	42	6	6	0.322	0
81	3	1	5	1	1	1	5	2	4	1	1	5	54	6	24	0.7	0
82	3	1	4	1	1	1	2	2	2	1	1	3	35	6	6	1	0
83	3	1	1	1	1	1	1	1	1	1	1	1	40	6	14	0.56	0
84	3	1	4	1	1	1	2	2	2	1	1	3	52	6	2	0.7	0
85	3	1	4	1	1	1	2	2	2	1	1	3	55	6	19	1	0
86	3	1	4	1	1	1	2	2	2	1	1	3	54	6	20	0.84	0
87	3	1	4	1	1	1	2	2	2	1	1	3	46	6	29	0.42	0
88	3	1	4	1	1	1	2	2	2	1	1	3	43	6	5	0.322	0
89	3	1	5	1	1	1	1	4	3	1	1	1	52	9	13	0.35	0
90	3	1	4	1	1	1	2	2	2	1	1	3	25	6	6	0.42	1
91	3	1	5	1	1	1	2	2	2	1	1	3	40	6	15	1.28	0
92	3	1	4	1	1	1	2	2	2	1	1	3	39	6	15	0.42	1
93	3	1	5	1	1	1	1	1	1	1	1	5	38	6	10	1	0
94	1	1	5	1	1	1	4	1	1	1	1	5	48	12	16	6.5	0
95	1	3	4	3	2	2	4	3	2	4	2	3	58	6	10	1.12	0
96	1	4	4	1	1	1	4	1	1	1	1	5	41	9	10	1.05	0
97	1	3	4	3	2	2	4	3	2	4	2	3	43	12	9	5	0
98	1	3	4	4	3	2	4	3	2	4	2	3	63	6	19	1.5	0
99	1	4	4	4	4	3	4	3	3	4	3	5	55	6	30	3	0
100	1	4	4	5	4	2	4	3	2	4	2	3	50	6	26	0.42	0
101	1	3	5	2	2	2	4	4	2	4	2	2	43	6	31	15	0
102	1	4	5	1	1	1	3	1	1	5	2	1	46	12	15	0.7	0
103	1	1	5	2	2	2	4	3	2	5	2	3	53	6	36	4.5	1
104	1	3	4	3	2	2	4	3	2	4	2	3	63	9	44	1	0
105	1	4	3	4	2	3	4	3	2	2	3	2	40	9	13	4	0
106	1	3	4	3	2	2	4	3	2	4	2	3	58	6	4	6	0
107	1	1	5	3	2	2	4	3	2	4	2	5	47	12	10	3	0
108	1	3	4	3	2	2	4	3	2	4	2	3	46	6	23	8.05	0
109	1	3	4	3	2	2	4	3	2	4	2	3	44	6	5	1.87	0
110	1	2	5	1	1	1	5	5	1	5	2	1	37	6	5	1	0
111	1	5	1	5	1	1	1	5	1	5	1	5	43	16	14	5.2	1
112	1	4	3	5	4	3	4	3	3	4	3	2	49	16	6	0.2	0
113	1	4	4	4	3	3	4	3	2	4	3	4	40	9	18	6	0
114	3	4	5	4	2	3	4	4	5	1	3	5	50	9	38	1.5	1
115	3	3	4	4	4	4	3	4	3	4	3	3	43	6	4	0.43	0
116	3	3	3	4	2	2	4	2	5	1	3	4	30	12	6	0.91	0
117	3	5	5	5	1	1	1	5	5	3	5	1	33	9	10	0.156	0
118	3	2	3	3	1	2	2	4	4	1	1	3	33	12	10	1.5	1
119	3	2	3	2	2	4	4	3	4	1	2	2	27	12	8	1	1
120	3	2	3	2	1	3	1	4	5	3	1	2	45	16	19	3	1
121	3	2	3	3	1	2	2	4	4	1	1	3	49	9	28	15	1
122	3	4	3	3	1	2	2	4	4	1	1	3	37	6	17	7.5	0
123	3	2	4	3	3	2	2	2	4	2	1	3	63	9	30	0.065	1
124	3	2	3	3	1	2	2	4	4	1	1	3	39	6	20	2	1
125	3	3	4	1	1	1	1	1	1	1	1	1	39	6	5	0.39	0
126	3	1	1	1	1	1	1	1	1	2	1	5	29	12	1	0.234	1
127	3	1	4	1	1	2	3	3	2	1	2	2	33	12	12	3	0
128	3	1	1	5	1	1	1	5	5	1	1	5	43	16	10	0.1	0
129	3	1	5	5	1	1	2	5	4	1	1	5	26	16	7	9	1
130	3	1	3	2	2	2	2	3	2	2	2	2	62	6	47	2	1
131	3	1	1	1	1	1	2	2	4	1	1	1	55	6	44	8	1
132	3	2	3	3	1	2	2	4	4	1	1	3	45	9	30	4	1
133	3	4	4	4	2	2	4	3	4	1	3	5	47	12	4	0.14	1
134	3	5	5	5	1	1	1	5	5	1	1	5	28	9	4	0.546	0
135	3	1	1	5	1	5	5	5	5	1	1	1	40	6	30	6	1
136	3	1	1	1	1	5	1	1	1	1	1	1	40	9	15	0.35	0
137	3	5	4	5	2	3	5	3	5	1	3	5	49	6	9	0.195	1
138	3	1	5	1	1	1	1	4	4	1	2	5	52	6	20	0.1	1
139	3	4	5	1	1	1	4	1	1	1	1	5	32	9	15	0.325	0
140	3	4	3	4	2	2	4	4	4	1	3	5	56	9	20	0.14	0
141	3	5	5	5	1	1	5	5	5	1	1	2	35	16	17	0.22	0
142	3	1	1	1	1	1	1	1	1	2	1	5	35	12	19	0.9425	1
143	3	4	3	4	3	3	3	3	3	3	2	3	28	9	10	0.195	0
144	3	3	3	4	3	2	4	3	2	3	2	3	65	12	5	0.65	0
145	3	5	5	5	1	1	5	2	1	1	1	2	34	12	18	0.455	1
146	3	4	4	4	2	2	3	3	5	1	4	5	44	12	5	0.14	1
147	1	3	5	4	1	1	5	2	4	1	1	5	40	9	8	1.46	0
148	1	2	4	3	2	3	3	2	2	4	2	2	43	6	8	0.28	1
149	1	3	5	1	1	1	1	1	1	1	1	5	49	6	34	1.42	0
150	1	2	4	2	2	2	3	2	2	2	2	3	29	12	5	7	1
151	1	1	4	2	2	2	3	2	2	2	2	3	62	6	46	18.56	0
152	1	3	4	3	2	3	4	3	1	2	2	2	60	6	51	2	0
153	1	1	4	1	1	1	4	1	1	1	1	5	35	6	10	0.42	0
154	1	2	4	1	1	1	4	1	1	1	1	5	70	6	50	0.98	0
155	1	1	2	1	2	2	2	3	2	4	2	2	30	9	8	6	1
156	1	1	5	1	1	1	3	1	1	1	1	5	27	9	7	0.35	1
157	1	1	3	4	3	4	4	4	3	2	4	2	28	12	2	0.21	0
158	1	1	5	2	1	1	1	1	1	1	1	1	41	9	19	0.21	0
159	1	4	4	2	2	2	3	5	2	4	1	1	37	12	16	0.75	1
160	1	2	3	3	2	3	2	3	2	2	2	2	60	6	50	0.14	0
161	1	1	4	1	1	1	4	1	1	1	1	5	60	6	40	0.84	0
162	1	1	4	2	1	1	4	1	1	1	1	1	49	6	31	1.47	0
163	1	1	5	2	1	1	2	2	1	1	1	5	43	6	34	0.21	0
164	1	3	2	4	3	2	2	2	2	2	2	2	56	6	39	10	0
165	1	1	1	1	1	1	2	2	2	4	2	2	55	4	44	0.28	1
166	1	2	4	2	2	2	3	2	2	2	2	3	35	9	17	0.28	0
167	1	2	4	1	2	2	5	3	2	4	2	2	35	9	14	0.84	0
168	4	1	3	1	1	1	2	1	1	1	1	4	55	6	36	2	0
169	4	1	3	1	1	1	2	1	1	1	1	4	55	6	34	0.07	0
170	4	1	5	1	1	1	1	1	1	1	1	5	62	6	50	0.7	0
171	4	1	1	1	1	1	1	1	1	1	1	5	55	6	39	0.18	0
172	4	1	1	1	1	1	1	1	1	1	1	5	50	6	39	0.175	0
173	4	1	3	1	1	1	2	1	1	1	1	4	55	6	17	0.217	0
174	4	1	3	1	1	1	2	1	1	1	1	4	61	6	37	0.30625	0
175	4	1	3	1	1	1	2	1	1	1	1	4	42	13	15	0.4375	0
176	4	1	3	1	1	1	2	1	1	1	1	4	51	6	44	0.091	0
177	4	1	3	1	1	1	2	1	1	1	1	4	61	6	41	0.0455	0
178	4	1	3	1	1	1	2	1	1	1	1	4	60	6	40	0.7	0
179	4	1	3	1	1	1	2	1	1	1	1	4	46	6	25	0.35	0
180	4	1	3	1	1	1	2	1	1	1	1	4	45	9	21	0.322	1
181	4	1	3	1	1	1	2	1	1	1	1	4	47	6	35	1.4	0
182	4	1	3	1	1	1	2	1	1	1	1	4	56	6	34	0.28	0
183	4	1	3	1	1	1	2	1	1	1	1	4	32	9	5	0.355	0
184	4	1	3	1	1	1	2	1	1	1	1	4	73	6	62	0.0875	0
185	4	1	5	1	1	1	1	1	1	1	1	5	51	6	17	0.35	0
186	4	1	1	1	1	1	1	1	1	1	1	5	47	6	34	0.385	0
187	4	1	3	1	1	1	2	1	1	1	1	4	63	6	44	0.0875	0
188	4	1	3	1	1	1	2	1	1	1	1	4	45	6	19	0.133	0
189	4	1	1	1	1	1	1	1	1	1	1	1	36	6	14	0.13125	0
190	4	1	3	1	1	1	2	1	1	1	1	4	66	6	46	0.084	0
191	4	1	4	1	1	1	4	1	1	1	1	4	46	6	34	0.6125	0
192	4	1	3	1	1	1	2	1	1	1	1	4	60	6	40	0.2625	0
193	4	1	3	1	1	1	2	1	1	1	1	4	50	6	28	0.14	0
194	4	1	5	1	1	1	1	1	1	1	1	5	43	6	17	0.063	0
195	4	1	5	1	1	1	4	1	1	1	1	5	41	12	20	0.2625	1
196	4	1	3	1	1	1	2	1	1	1	1	4	45	6	34	1.4	0
197	1	1	1	1	2	2	3	1	1	4	2	1	58	9	33	0.0086	0
198	1	2	2	2	2	1	3	2	2	3	2	3	33	9	10	0.0083	0
199	1	3	2	2	2	1	2	2	2	4	2	2	48	9	20	0.0027	0
200	1	2	2	2	2	1	1	2	2	4	2	2	56	6	36	0.0087	0
201	1	2	2	2	2	1	2	3	2	4	1	2	51	12	32	0.0132	0
202	1	1	1	1	2	1	1	1	1	4	1	2	50	9	23	0.0075	0
203	1	2	3	3	3	1	2	2	1	4	2	2	41	12	18	0.0105	0
204	1	2	3	2	2	1	2	1	1	4	2	2	52	9	23	0.0137	0
205	1	2	2	2	1	1	2	3	2	4	2	3	39	9	18	0.0075	0
206	1	2	1	2	2	1	1	1	1	4	2	3	39	9	14	0.0095	0
207	1	2	2	1	1	1	3	1	1	4	1	1	54	9	26	0.0079	0
208	1	1	2	1	1	1	1	1	1	4	1	1	53	6	28	0.0132	0
209	1	2	1	1	2	1	4	1	1	4	1	1	48	12	18	0.0078	0
210	1	4	1	1	2	1	1	1	1	4	1	1	51	9	25	0.0105	0
211	1	2	2	2	3	2	1	1	1	3	2	1	50	9	27	0.0075	0
212	1	1	1	1	1	1	2	3	1	1	1	1	35	12	13	0.0065	0
213	1	2	1	1	1	1	4	1	2	1	2	1	50	6	30	0.0065	0
214	1	2	1	2	2	1	3	1	2	2	2	1	56	6	32	0.0065	0
215	1	1	1	2	1	1	3	3	1	4	1	1	53	9	28	0.072	0
216	1	4	2	1	2	1	1	1	1	3	1	1	54	9	30	0.01	0
217	1	1	1	1	1	1	1	2	1	4	2	1	53	6	36	0.0055	0
218	1	1	1	1	1	1	1	1	1	4	1	1	46	9	24	0.0085	0
219	1	1	2	2	2	1	2	2	2	4	2	3	38	12	19	0.0075	0
220	1	1	2	1	1	1	1	2	1	4	1	1	49	6	31	0.0075	0
221	1	2	2	2	2	1	2	2	2	4	1	2	46	12	21	0.0056	0
222	1	2	1	2	2	1	3	1	2	4	1	1	56	9	39	0.0082	0
223	1	1	1	1	1	2	2	1	1	4	2	1	53	9	36	0.0065	0
224	1	2	1	1	2	1	4	2	1	4	1	1	49	9	21	0.0054	0
225	1	2	1	1	1	1	4	2	1	4	1	1	55	9	36	0.0056	0
226	1	2	1	1	1	1	1	1	2	4	1	1	37	12	18	0.0075	0
227	3	4	3	3	2	2	4	5	4	1	3	4	52	6	20	0.25	1
228	3	1	1	1	1	1	1	5	1	3	1	5	39	9	10	0.5	1
229	3	2	4	2	3	3	4	4	4	4	4	4	35	6	10	1.25	0
230	3	2	2	4	2	2	3	4	3	3	3	4	38	4	20	1.5	0
231	3	2	2	4	4	4	4	4	4	4	4	2	26	12	5	0.5	0
232	3	1	2	2	1	1	3	2	4	2	2	5	42	6	20	0.25	1
233	3	2	3	3	3	3	3	4	3	3	3	3	46	6	20	0.125	0
234	3	1	1	1	1	4	1	4	1	1	1	1	29	12	12	3	0
235	3	1	1	1	1	1	1	5	5	5	1	5	43	6	20	1	1
236	3	2	4	2	2	2	4	2	2	2	2	4	27	12	11	1	1
237	3	4	5	2	1	1	5	2	2	1	5	5	34	9	13	0.5	1
238	3	1	1	1	1	1	1	1	1	1	1	5	50	6	25	0.8	1
239	3	2	2	4	2	2	2	4	4	2	4	2	25	6	5	0.16	1
240	3	2	1	1	1	1	5	5	5	1	1	5	36	9	20	0.25	1
241	3	2	2	3	2	2	3	4	3	3	3	4	27	9	4	0.46	0
242	3	2	3	2	2	3	3	2	4	5	2	2	35	9	11	0.35	0
243	3	2	2	4	2	2	3	4	3	3	3	4	34	6	9	0.15	1
244	3	1	2	4	2	2	4	4	4	4	4	4	31	9	10	0.5	0
245	3	1	2	3	3	2	3	2	2	2	3	2	30	9	11	0.5	1
246	3	1	4	1	1	4	2	2	4	4	4	2	32	6	10	0.23	0
247	1	2	4	4	3	2	3	3	3	2	3	4	47	12	30	0.07	0
248	1	2	2	2	2	1	1	2	1	4	2	1	38	12	17	0.0073	0
249	1	2	1	2	2	1	2	1	1	4	2	1	43	6	23	0.0076	0
250	1	3	2	3	2	2	3	3	3	3	3	4	45	9	20	0.065	0
251	1	2	4	3	2	2	3	4	3	3	3	2	58	9	35	0.04	0
252	1	2	3	3	3	2	3	3	3	2	3	5	56	6	30	0.04	0
253	1	3	3	4	3	2	4	3	3	3	3	4	48	9	25	0.075	0
254	1	3	3	4	2	2	3	3	3	3	3	3	52	9	30	0.06	0
255	1	3	3	3	2	2	3	3	3	2	3	4	35	12	15	0.04	0
256	1	2	3	3	2	2	2	3	3	3	2	3	35	12	10	0.02	0
257	1	2	2	2	2	1	4	1	1	3	1	2	48	6	25	0.005	0
258	1	3	1	4	1	1	1	1	1	1	1	1	27	9	15	0.5	1
259	1	3	3	3	3	2	3	3	3	3	3	3	53	12	30	0.04	0
260	1	2	3	1	2	2	3	1	1	1	1	1	65	6	24	0.005	0
261	1	2	2	2	2	1	1	2	1	4	2	1	38	6	16	0.0057	0
262	1	1	3	2	2	1	2	1	2	3	1	1	46	9	19	0.03	0
263	1	1	2	1	1	1	2	1	1	4	1	1	37	6	15	0.0165	0
264	1	3	3	4	4	2	4	3	3	3	3	4	45	6	20	0.045	0
265	1	2	3	2	2	2	3	1	2	4	1	1	34	9	15	0.0045	0
266	1	3	3	4	2	1	3	2	3	2	1	4	41	9	25	0.02	0
267	1	2	1	2	2	2	2	1	1	4	1	3	36	6	17	0.0037	0
268	1	2	3	3	2	2	3	3	3	2	3	3	41	9	20	0.035	0
269	1	2	2	2	2	1	3	1	2	4	2	2	45	6	17	0.1	0
270	1	3	2	3	2	2	4	3	2	2	3	4	30	12	12	0.025	0
271	1	1	1	1	3	1	4	2	1	3	1	1	37	9	20	0.05	0
272	1	2	1	2	2	1	4	1	1	3	2	1	50	6	32	0.025	0
273	1	2	2	3	2	1	3	3	3	3	3	3	35	12	12	0.04	0
274	1	2	2	2	2	2	3	1	3	2	1	2	33	12	13	0.25	0
275	1	2	1	2	2	1	2	1	1	2	1	1	60	6	40	0.0075	1
276	1	3	4	4	2	3	3	4	4	3	3	4	47	9	20	0.04	0
277	3	4	5	1	2	2	4	2	2	4	2	2	30	9	15	1.3	1
278	3	1	1	5	1	1	1	1	5	1	1	1	38	12	20	12	1
279	3	1	3	5	1	4	2	4	1	1	1	1	46	6	21	0.78	1
280	3	1	5	1	1	1	5	1	1	1	1	1	42	6	10	2	1
281	3	1	2	1	1	4	1	1	1	1	1	1	35	9	8	1	1
282	3	1	1	3	1	5	3	2	3	2	1	1	37	6	17	0.25	1
283	3	1	1	1	1	1	1	1	1	1	1	1	51	4	25	0.5	1
284	3	2	1	1	1	2	1	1	1	1	2	1	33	12	10	0.25	1
285	3	1	2	1	1	5	2	1	1	1	1	1	37	6	14	1.75	1
286	3	1	1	1	1	5	4	1	2	1	1	2	44	6	25	2	1
287	3	1	1	1	1	1	1	1	1	1	1	1	44	6	15	2	1
288	3	1	2	2	1	5	3	2	3	1	2	1	35	6	15	2	1
289	3	1	2	1	1	4	1	1	1	1	1	1	45	6	19	0.5	1
290	3	1	2	5	1	2	1	2	1	5	1	1	55	6	25	2.5	1
291	3	1	1	4	2	4	2	2	2	2	2	1	39	6	20	3	1
292	3	2	2	2	2	2	2	2	1	2	1	2	48	9	20	0.75	1
293	3	2	2	2	2	1	2	4	4	4	4	2	53	6	33	1.15	1
294	3	1	1	1	1	3	1	2	1	1	1	1	44	6	25	0.5	1
295	2	1	5	1	1	3	3	1	1	1	1	5	63	6	48	1	0
296	2	4	4	4	4	4	5	4	4	4	4	1	49	9	18	1.5	0
297	2	1	5	1	1	1	5	1	1	1	1	4	72	6	57	1	0
298	2	1	5	4	1	1	5	4	4	1	1	1	43	12	4	1.5	0
299	2	1	1	1	1	1	1	1	1	1	1	1	40	12	24	0.1	0
300	2	1	5	4	1	1	5	4	4	1	1	5	50	9	31	0.5	0
301	2	1	1	1	1	1	1	1	1	4	1	1	40	6	10	1	0
302	2	1	1	1	1	1	1	1	1	1	1	1	50	12	24	0.6	0
303	2	2	3	2	1	2	3	2	2	2	1	2	43	12	16	0.6	0
304	2	4	5	1	1	1	5	1	1	1	1	5	63	9	51	3	1
305	2	2	3	2	2	1	4	2	2	1	1	1	59	6	44	0.2	0
306	2	4	1	1	1	1	1	1	1	5	1	1	39	12	14	1.5	0
307	2	4	5	2	1	4	1	2	2	1	1	5	51	12	30	2	0
308	2	1	4	1	4	4	4	4	4	4	4	4	52	12	30	0.4	0
309	2	1	1	1	1	1	4	1	1	1	1	1	53	9	40	0.34	0
310	2	1	5	2	1	1	4	2	2	1	1	5	54	12	20	1	0
311	2	1	5	2	1	1	4	2	2	1	1	1	55	6	35	0.154	0
312	2	1	1	1	1	1	1	1	1	1	1	1	53	6	34	0.1	0
313	2	1	1	1	1	1	1	1	1	4	1	1	56	12	42	1	0
314	2	1	1	1	1	1	1	1	1	1	1	1	65	12	29	2	0
315	2	1	1	1	1	1	4	1	1	1	1	1	59	6	30	0.4	0
316	2	5	5	1	1	1	1	1	1	1	1	5	54	9	34	3	0
317	2	5	5	5	1	5	1	5	5	5	1	1	36	9	14	2	0
318	2	1	1	1	1	1	1	1	1	1	1	1	34	9	10	1	0
319	2	1	1	1	1	1	1	1	1	1	1	1	73	6	60	3	0
320	2	2	2	2	2	2	2	2	2	2	2	2	57	9	34	2	0
321	2	1	1	4	1	1	1	1	1	1	1	1	45	6	30	0.48	0
322	2	3	1	1	1	1	5	1	1	1	1	1	55	9	44	0.1	0
323	2	1	1	1	1	5	1	1	1	2	1	1	41	9	34	0.005	0
324	2	4	1	1	1	1	1	5	4	4	1	1	57	12	40	0.13	0
325	2	1	2	1	1	1	2	1	1	1	1	3	63	9	42	0.5	0
326	2	1	2	1	1	1	2	1	1	1	1	3	46	6	25	1.5	0
327	2	1	1	1	1	1	5	1	1	1	1	1	45	9	29	2	1
328	2	1	2	1	1	1	2	1	1	1	1	3	45	12	20	0.49	0
329	2	1	5	1	1	1	5	1	1	1	1	5	70	9	38	1.26	0
330	2	1	2	1	1	1	2	1	1	1	1	3	55	6	40	0.65	0
331	2	1	4	1	1	1	4	1	1	1	1	5	63	14	40	1	0
332	2	1	2	1	1	1	2	1	1	1	1	3	66	6	50	0.58	0
333	2	1	1	1	1	1	1	1	1	1	1	1	46	12	10	0.4	0
334	2	1	1	1	1	1	1	1	1	1	1	1	52	6	29	1	0
335	2	1	2	1	1	1	2	1	1	1	1	3	43	16	20	1.9	0
336	2	1	1	1	1	1	1	1	1	1	1	5	63	6	47	1.5	0
337	2	1	2	1	1	1	2	1	1	1	1	3	55	9	24	0.77	0
338	2	1	2	1	1	1	2	1	1	1	1	3	57	6	39	0.145	0
339	2	1	2	1	1	1	2	1	1	1	1	3	45	12	25	0.6	1
340	2	1	3	1	1	1	1	1	1	1	1	5	71	6	46	0.52	0
341	2	1	1	1	1	1	1	1	1	1	1	1	65	14	54	0.5	1
342	2	1	2	1	1	1	2	1	1	1	1	3	54	9	20	0.7	1
343	2	1	1	1	1	1	1	1	1	1	1	1	57	6	33	0.9	0
344	2	1	2	1	1	1	2	1	1	1	1	3	51	9	36	1	0
345	2	1	2	1	1	1	2	1	1	1	1	3	48	12	19	1	1
346	2	1	1	1	1	1	1	1	1	1	1	1	41	6	19	0.08	0
347	2	1	2	1	1	1	2	1	1	1	1	3	41	9	10	0.98	1
348	2	1	4	1	1	1	4	1	1	1	1	1	60	6	44	2.87	0
349	2	1	3	1	1	1	3	1	1	1	1	5	64	9	50	0.36	0
350	2	1	2	1	1	1	2	1	1	1	1	3	66	12	36	2	0
351	2	1	2	1	1	1	2	1	1	1	1	3	60	6	40	1	0
352	2	5	4	1	1	1	4	1	1	1	1	5	79	9	38	0.3017	1
353	2	1	1	1	1	1	1	1	1	1	1	5	78	9	62	0.38	0
354	2	1	5	1	1	1	2	1	1	1	1	3	52	16	37	0.78	0
355	3	2	4	3	1	1	2	3	2	1	2	3	45	6	2	0.238	0
356	3	1	4	1	1	1	4	1	1	1	1	5	43	6	29	1.26	0
357	3	2	4	3	1	1	2	3	2	1	2	3	36	6	7	0.42	0
358	3	1	5	5	1	1	5	5	5	1	1	5	36	6	20	0.7	1
359	3	2	4	3	1	1	2	3	2	1	2	3	37	6	20	0.28	0
360	3	2	4	3	1	1	2	3	2	1	2	3	56	6	39	0.14	0
361	3	1	5	3	1	1	4	3	3	1	1	5	35	6	7	0.56	0
362	3	2	4	3	1	1	2	3	2	1	2	3	45	9	10	0.28	0
363	3	2	4	3	1	1	2	3	2	1	2	3	52	6	39	0.14	0
364	3	2	4	3	1	1	2	3	2	1	2	3	48	6	9	0.14	0
365	3	2	4	3	1	1	2	3	2	1	2	3	43	9	6	0.14	0
366	3	1	5	1	1	1	1	1	1	1	1	5	61	12	20	0.35	0
367	3	2	4	3	1	1	2	3	2	1	2	3	22	6	6	0.49	0
368	3	2	4	3	1	1	2	3	2	1	2	3	56	16	3	0.154	0
369	3	2	4	3	1	1	2	3	2	1	2	3	45	6	2	1.598	0
370	3	4	5	4	1	1	1	4	2	1	1	5	32	6	6	0.42	0
371	3	2	4	3	1	1	2	3	2	1	2	3	26	6	1	0.21	0
372	3	2	4	3	1	1	2	3	2	1	2	3	40	6	15	0.56	0
373	3	1	1	1	1	1	1	5	1	1	1	1	44	6	24	4.5	1
374	3	2	4	3	1	1	2	3	2	1	2	3	42	6	14	0.14	0
375	3	5	5	5	1	1	3	5	5	1	5	1	31	6	10	0.14	0
376	3	2	4	3	1	1	2	3	2	1	2	3	63	9	22	0.308	0
377	3	2	4	3	1	1	2	3	2	1	2	3	36	6	2	0.25	0
378	3	2	4	3	1	1	2	3	2	1	2	3	55	6	37	1.28	0
379	3	2	4	3	1	1	2	3	2	1	2	3	32	9	1	0.49	0
380	3	2	4	3	1	1	2	3	2	1	2	3	40	6	17	0.49	0
381	3	4	5	5	1	1	1	1	1	1	1	1	35	6	10	0.28	1
382	3	2	4	3	1	1	2	3	2	1	2	3	30	6	6	0.14	0
383	3	2	4	3	1	1	2	3	2	1	2	3	42	6	5	0.28	1
384	3	1	1	1	1	1	1	1	1	1	1	5	43	6	22	0.63	1
385	3	2	1	3	1	1	1	1	1	1	1	1	30	6	18	0.84	0
386	3	2	4	3	1	1	2	3	2	1	2	3	41	6	8	0.35	0
387	3	2	4	3	1	1	2	3	2	1	2	3	35	9	10	0.14	0
388	3	2	4	3	1	1	2	3	2	1	2	3	55	6	19	0.56	1
389	3	2	4	3	1	1	2	3	2	1	2	3	38	6	13	0.063	0
390	3	1	5	1	1	1	1	5	5	1	5	1	41	6	11	0.14	0
391	3	2	4	3	1	1	2	3	2	1	2	3	24	6	4	0.14	0
392	2	3	3	3	2	2	3	2	3	3	2	5	57	9	39	1	0
393	2	1	5	3	5	2	4	3	3	2	1	4	56	6	39	0.35	0
394	2	5	5	1	1	1	1	1	1	1	1	5	42	6	36	0.56	0
395	2	5	4	5	1	4	4	5	3	3	4	3	48	6	29	0.2058	0
396	2	2	4	3	3	3	3	2	2	3	3	4	80	6	69	0.42	0
397	2	3	4	3	2	2	4	3	3	2	2	4	54	6	34	0.42	0
398	2	4	4	4	3	2	3	3	2	3	2	3	54	6	39	2	0
399	2	1	4	4	1	1	5	4	5	1	1	5	58	6	37	1.42	1
400	2	4	5	1	1	1	5	3	1	1	1	5	55	6	30	0.42	0
401	2	2	4	4	2	2	4	3	2	2	2	3	49	6	11	0.63	0
402	2	3	4	4	3	1	4	3	1	2	1	3	43	6	33	0.56	0
403	2	3	4	3	2	2	4	3	3	2	2	4	47	6	20	0.14	0
404	2	1	5	5	1	1	4	5	5	5	1	5	59	12	44	1	0
405	2	3	1	4	1	4	3	4	4	1	5	1	30	9	5	0.168	0
406	2	1	1	1	1	1	5	1	1	1	1	3	34	6	6	0.28	0
407	2	1	4	4	1	1	5	4	3	1	1	5	58	6	38	0.56	0
408	2	3	4	3	2	2	4	3	3	2	2	4	59	6	49	2	0
409	2	3	4	3	3	3	4	3	4	4	3	2	55	6	34	0.84	0
410	2	3	4	3	2	2	4	3	3	2	2	4	71	6	51	0.84	0
411	2	1	5	3	1	1	4	3	1	1	1	5	49	6	19	0.21	0
412	2	3	4	3	2	2	4	3	3	2	2	4	56	6	33	0.98	0
413	2	1	5	5	3	1	5	1	1	5	1	1	38	6	22	0.14	0
414	2	1	5	4	1	1	1	3	1	1	1	1	59	6	40	0.28	0
415	2	5	5	1	1	1	5	1	1	1	1	5	31	6	7	0.21	0
416	2	4	4	4	3	3	4	3	3	3	4	3	49	6	37	0.392	0
417	2	4	1	2	2	1	4	4	2	2	1	2	37	9	6	1.2	0
418	2	1	1	1	1	1	1	1	1	1	1	5	52	6	34	1.4	0
419	2	2	5	5	1	2	4	5	5	1	1	5	62	9	38	2	0
420	2	4	4	3	3	2	4	2	3	4	2	4	56	6	36	2	0
421	2	1	5	5	1	1	5	5	5	4	1	5	29	9	4	0.14	0
422	2	3	4	3	2	2	4	3	3	2	2	4	67	6	44	0.21	0
423	2	4	4	4	3	2	3	4	3	3	3	4	62	6	54	0.7	0
424	2	3	4	3	2	2	4	3	3	2	2	4	44	6	4	1.106	0
425	2	4	4	2	2	2	3	2	2	4	2	2	34	6	15	0.42	0
426	2	1	4	1	1	1	1	1	1	1	1	5	63	6	47	1.12	0
427	2	4	4	1	1	1	5	1	1	1	1	5	50	6	30	1.5	0
428	2	4	4	4	2	3	4	3	2	4	2	4	32	6	5	0.014	0
429	2	3	4	3	4	4	3	4	5	2	4	2	43	6	30	0.5	1
430	2	3	4	3	2	2	4	3	3	2	2	4	45	6	20	0.35	0
431	2	1	5	4	1	1	2	4	4	1	1	5	30	9	10	0.21	0
432	2	3	4	3	3	4	3	4	5	4	3	4	37	9	20	1	0
433	2	1	5	5	1	1	5	3	1	1	1	5	63	6	20	0.42	0
434	2	1	5	5	1	1	5	5	5	3	3	1	49	6	21	0.441	0

## Sheet: kiosk
Farmers' perception about the requirement to get finance from agricultural input kiosk (rating from 1=not important to 5=very important)
Commodity: 1= mango, 2= mangosteen, 3= chili, 4= red onion
Farmer	Commodity	Collateral	Character	Capacity	Capital	Condition	Loan	Ability	Farm Size	Spouse	Membership	Contract	Age	Education	Farming Experience	Farm Size	Had Access to Kiosk
1	4	1	5	1	1	1	5	1	1	1	1	1	58	6	44	0.392	1
2	4	1	4	1	1	1	4	1	1	1	1	1	62	6	42	0.7	0
3	4	1	1	1	1	1	1	1	1	1	1	1	54	6	34	0.28	1
4	4	1	4	1	1	1	3	1	1	1	1	1	50	6	6	0.238	1
5	4	1	1	1	1	1	1	1	1	1	1	1	30	16	14	0.098	1
6	4	1	4	2	1	1	4	2	2	1	1	1	55	6	49	0.322	1
7	4	1	4	1	1	1	3	2	1	1	1	1	61	6	39	0.49	1
8	4	1	4	1	1	1	3	2	1	1	1	1	40	6	32	0.63	0
9	4	1	4	1	1	1	3	1	1	1	1	1	52	6	35	0.35	1
10	4	1	4	2	1	1	3	2	1	1	1	5	59	6	39	0.21	1
11	4	1	1	1	1	1	1	1	1	1	1	1	53	12	36	1.5	0
12	4	1	1	1	1	1	1	5	1	1	1	1	45	6	22	0.56	0
13	4	1	4	1	1	1	3	2	1	1	1	1	33	6	24	0.14	1
14	4	1	1	1	1	1	5	1	1	1	1	1	48	6	24	1	0
15	4	1	4	1	1	1	3	2	1	1	1	1	48	6	32	1.14	0
16	4	1	5	1	1	1	3	2	1	1	1	1	34	6	14	0.224	0
17	4	1	5	1	1	1	4	1	1	1	1	1	60	6	44	0.42	1
18	4	1	5	1	1	1	2	1	1	1	1	1	49	6	30	0.434	1
19	4	1	5	1	1	1	1	1	1	1	1	1	47	9	17	0.42	0
20	4	1	4	1	1	1	4	1	1	1	1	1	45	6	10	0.42	1
21	4	1	4	1	1	1	3	2	1	1	1	1	45	6	39	0.364	1
22	4	1	4	1	1	1	4	1	1	1	1	1	52	6	34	0.63	1
23	4	5	1	1	1	1	1	5	5	5	1	1	38	9	29	0.28	0
24	4	1	4	1	1	1	3	2	1	1	1	1	60	6	39	0.28	1
25	4	1	4	1	1	1	3	2	1	1	1	1	58	6	39	1.05	1
26	4	1	4	1	1	1	3	2	1	1	1	1	35	6	5	0.056	1
27	4	1	4	1	1	1	1	1	1	1	1	1	59	9	47	0.448	1
28	4	1	5	2	1	1	5	2	2	1	1	1	35	6	13	0.182	1
29	4	1	4	1	1	1	3	2	1	1	1	1	39	9	14	11	1
30	4	1	4	1	1	1	3	2	1	1	1	1	52	6	38	0.56	0
31	4	1	4	1	1	1	3	2	1	1	1	1	38	6	15	0.49	0
32	4	1	4	1	1	1	3	2	1	1	1	1	46	6	34	2.28	0
33	4	1	4	1	1	1	3	2	1	1	1	4	49	4	20	0.14	1
34	4	1	5	1	1	1	1	1	1	1	1	1	50	6	29	0.21	1
35	4	1	4	1	1	1	4	1	1	1	1	1	37	6	14	0.056	1
36	4	1	4	1	1	1	3	2	1	1	1	1	56	6	35	0.343	1
37	4	1	4	1	1	1	5	1	1	5	1	1	50	6	35	0.5	0
38	4	1	4	2	2	1	3	2	1	3	1	1	56	6	42	0.5	0
39	4	1	4	1	1	1	5	1	1	5	1	1	34	12	14	5	1
40	4	2	4	2	2	1	3	2	1	3	1	1	42	9	20	10	0
41	4	3	4	3	3	1	3	2	1	3	1	1	32	6	1	0.18	0
42	4	1	4	2	2	1	3	2	1	3	1	1	45	12	22	0.5	1
43	4	3	5	3	3	3	4	2	1	4	2	1	50	6	25	0.18	0
44	4	1	4	1	1	1	3	4	1	5	1	1	53	4	30	0.25	1
45	4	1	4	2	2	1	3	2	1	3	1	1	42	9	20	0.25	0
46	4	1	5	1	1	1	1	1	1	1	1	1	48	12	8	0.5	1
47	4	1	4	2	2	1	3	2	1	3	1	1	50	6	24	0.18	0
48	4	1	5	1	1	1	5	1	1	1	1	1	40	12	20	0.7	1
49	4	1	4	2	2	1	3	2	1	3	1	1	49	6	34	0.525	0
50	4	1	5	1	1	1	1	1	1	4	1	5	59	6	41	0.7	1
51	4	3	3	2	3	3	3	2	1	3	1	1	40	6	24	0.18	0
52	4	1	5	1	1	1	5	1	1	5	1	1	33	6	34	0.175	1
53	4	1	4	2	2	1	3	2	1	3	1	1	43	12	25	0.175	1
54	4	1	4	2	2	1	3	2	1	3	1	1	60	6	15	0.175	0
55	4	2	4	4	2	1	4	2	1	4	1	1	50	6	20	0.08	1
56	4	1	5	1	1	1	1	1	1	1	1	1	50	6	28	0.35	0
57	4	1	5	1	4	1	4	1	1	1	1	1	44	12	29	1.4	1
58	4	1	5	1	1	1	4	1	1	1	1	1	46	12	30	0.18	1
59	4	1	4	1	1	1	4	1	1	5	1	1	40	6	19	1	0
60	4	1	4	2	2	1	3	2	1	3	1	1	31	6	17	0.09	0
61	4	2	4	2	2	1	4	3	3	5	1	1	42	12	19	0.35	0
62	4	1	4	2	2	2	3	2	2	2	2	2	56	6	40	0.175	0
63	4	3	4	4	3	3	4	3	2	4	2	1	37	6	12	0.175	0
64	4	2	2	4	3	2	2	1	2	4	2	1	50	6	10	0.175	0
65	4	3	4	3	3	3	4	3	2	4	2	1	53	6	35	0.376	0
66	4	1	4	1	1	1	4	1	1	1	1	1	45	6	17	0.175	0
67	4	1	4	1	1	1	3	1	1	1	1	1	38	6	15	0.355	1
68	4	1	4	1	1	1	1	1	1	1	1	1	62	6	37	0.05	1
69	4	1	4	2	2	1	3	2	1	3	1	1	67	6	44	0.35	1
70	4	1	4	1	1	1	3	4	1	5	1	1	52	6	35	0.326667	0
71	4	1	5	1	1	1	1	1	1	1	1	1	65	6	44	0.18	1
72	4	1	4	1	1	1	3	1	1	1	1	1	30	6	15	0.18	0
73	4	1	4	2	2	1	3	2	1	3	1	1	67	6	40	0.5	0
74	4	1	4	1	1	1	5	1	1	5	1	1	55	6	35	0.25	0
75	4	1	4	2	2	1	3	2	1	3	1	1	54	9	33	1.4	1
76	4	1	5	1	1	1	5	1	1	1	1	1	48	9	20	4.175	1
77	4	1	4	1	1	1	4	1	1	1	1	1	40	12	11	0.875	0
78	4	1	4	2	2	1	3	2	1	3	1	1	50	6	14	0.125	0
79	3	1	4	1	1	1	2	2	2	1	1	1	45	6	10	1.12	0
80	3	1	4	1	1	1	2	2	2	1	1	1	42	6	6	0.322	0
81	3	1	5	1	1	1	5	2	4	1	1	1	54	6	24	0.7	0
82	3	1	4	1	1	1	2	2	2	1	1	1	35	6	6	1	0
83	3	1	1	1	1	1	1	1	1	1	1	1	40	6	14	0.56	0
84	3	1	4	1	1	1	2	2	2	1	1	1	52	6	2	0.7	0
85	3	1	4	1	1	1	2	2	2	1	1	1	55	6	19	1	0
86	3	1	4	1	1	1	2	2	2	1	1	1	54	6	20	0.84	0
87	3	1	4	1	1	1	2	2	2	1	1	1	46	6	29	0.42	0
88	3	1	4	1	1	1	2	2	2	1	1	1	43	6	5	0.322	0
89	3	1	5	1	1	1	1	4	3	1	1	1	52	9	13	0.35	0
90	3	1	4	1	1	1	2	2	2	1	1	1	25	6	6	0.42	1
91	3	1	5	1	1	1	2	2	2	1	1	1	40	6	15	1.28	0
92	3	1	4	1	1	1	2	2	2	1	1	1	39	6	15	0.42	1
93	3	1	5	1	1	1	1	1	1	1	1	1	38	6	10	1	0
94	1	1	5	1	1	1	4	1	1	1	1	1	48	12	16	6.5	0
95	1	3	4	3	2	2	3	2	2	3	2	2	58	6	10	1.12	0
96	1	1	4	1	1	1	4	1	1	1	1	1	41	9	10	1.05	0
97	1	3	4	3	2	2	3	2	2	3	2	2	43	12	9	5	0
98	1	3	4	4	3	2	3	2	2	3	2	2	63	6	19	1.5	0
99	1	4	4	4	4	3	4	3	3	4	3	3	55	6	30	3	0
100	1	4	4	5	4	2	3	2	2	3	2	2	50	6	26	0.42	0
101	1	4	5	2	2	2	4	4	2	4	2	2	43	6	31	15	0
102	1	4	5	1	1	1	3	1	1	5	2	1	46	12	15	0.7	0
103	1	1	4	2	2	2	3	2	2	5	2	2	53	6	36	4.5	0
104	1	3	4	3	2	2	3	2	2	4	2	2	63	9	44	1	0
105	1	4	3	4	2	2	4	3	2	3	3	2	40	9	13	4	0
106	1	3	4	3	2	2	3	2	2	3	2	2	58	6	4	6	0
107	1	1	5	3	2	2	3	2	2	3	2	2	47	12	10	3	0
108	1	3	4	3	2	2	3	2	2	3	2	2	46	6	23	8.05	0
109	1	3	4	3	2	2	3	2	2	3	2	2	44	6	5	1.87	0
110	1	1	5	1	1	1	2	5	1	5	2	1	37	6	5	1	0
111	1	1	1	4	1	1	1	1	1	1	1	1	43	16	14	5.2	0
112	1	4	3	5	4	3	4	3	3	4	3	2	49	16	6	0.2	0
113	1	4	4	4	3	3	4	3	2	4	3	3	40	9	18	6	0
114	3	4	5	4	2	3	4	4	5	1	3	5	50	9	38	1.5	1
115	3	4	4	4	3	4	4	4	4	4	4	4	43	6	4	0.43	0
116	3	3	3	4	2	2	4	3	4	1	2	3	30	12	6	0.91	0
117	3	1	1	1	1	1	1	1	4	5	1	1	33	9	10	0.156	1
118	3	2	3	3	1	2	2	3	4	1	1	2	33	12	10	1.5	0
119	3	2	3	2	2	4	4	3	4	1	2	2	27	12	8	1	1
120	3	4	3	3	1	3	1	4	5	3	1	2	45	16	19	3	1
121	3	2	3	3	1	2	2	3	4	1	1	2	49	9	28	15	0
122	3	4	3	3	1	2	2	3	4	1	1	2	37	6	17	7.5	1
123	3	3	2	4	2	3	1	1	3	1	3	4	63	9	30	0.065	0
124	3	2	3	3	1	2	2	3	4	1	1	2	39	6	20	2	1
125	3	1	4	1	1	1	1	1	1	1	1	1	39	6	5	0.39	1
126	3	1	1	1	1	1	1	1	1	1	1	1	29	12	1	0.234	0
127	3	1	2	1	1	1	3	2	3	1	1	1	33	12	12	3	1
128	3	1	1	5	1	1	1	5	5	1	1	1	43	16	10	0.1	1
129	3	1	5	5	1	1	2	5	4	1	1	5	26	16	7	9	1
130	3	1	2	1	1	2	1	2	3	1	2	2	62	6	47	2	1
131	3	1	1	1	1	1	1	1	4	1	1	1	55	6	44	8	0
132	3	2	3	3	1	2	2	3	4	1	1	2	45	9	30	4	1
133	3	4	4	4	2	2	4	4	3	1	3	3	47	12	4	0.14	0
134	3	5	5	1	1	1	1	5	5	1	5	5	28	9	4	0.546	0
135	3	1	1	5	1	1	5	5	5	1	1	1	40	6	30	6	1
136	3	1	1	1	1	5	1	1	1	1	1	1	40	9	15	0.35	1
137	3	5	4	5	2	3	5	3	5	1	3	5	49	6	9	0.195	0
138	3	1	5	1	1	1	4	1	1	1	1	1	52	6	20	0.1	0
139	3	2	5	1	1	1	1	1	1	1	1	1	32	9	15	0.325	0
140	3	4	4	3	1	2	4	4	4	1	3	4	56	9	20	0.14	0
141	3	5	5	5	1	1	5	5	3	1	1	1	35	16	17	0.22	0
142	3	1	1	1	1	1	1	1	1	1	1	1	35	12	19	0.9425	0
143	3	4	2	3	2	2	2	1	2	2	2	3	28	9	10	0.195	0
144	3	3	3	3	2	2	4	3	2	3	4	3	65	12	5	0.65	0
145	3	5	5	5	1	1	5	2	1	1	1	1	34	12	18	0.455	0
146	3	4	4	3	2	2	3	3	5	1	4	3	44	12	5	0.14	0
147	1	1	5	1	1	1	4	2	1	1	1	1	40	9	8	1.46	0
148	1	2	4	3	2	3	4	2	2	4	2	2	43	6	8	0.28	0
149	1	1	5	1	1	1	1	1	1	1	1	1	49	6	34	1.42	0
150	1	2	4	2	1	2	3	2	2	2	2	1	29	12	5	7	1
151	1	1	4	2	1	2	3	2	2	2	2	1	62	6	46	18.56	1
152	1	4	3	2	2	3	3	4	2	4	2	2	60	6	51	2	0
153	1	1	4	1	1	1	4	1	1	1	1	1	35	6	10	0.42	0
154	1	1	4	1	1	1	4	1	1	1	1	1	70	6	50	0.98	1
155	1	1	4	1	1	2	2	3	2	4	2	2	30	9	8	6	1
156	1	1	5	1	1	1	3	1	1	1	1	1	27	9	7	0.35	0
157	1	1	3	4	4	4	5	4	3	2	4	2	28	12	2	0.21	0
158	1	1	5	2	1	1	1	1	1	1	5	1	41	9	19	0.21	0
159	1	2	4	2	2	2	3	3	2	4	1	1	37	12	16	0.75	1
160	1	3	4	2	2	3	4	3	2	3	3	2	60	6	50	0.14	0
161	1	1	4	1	1	1	4	1	1	1	1	1	60	6	40	0.84	0
162	1	1	4	2	1	1	4	1	1	1	1	1	49	6	31	1.47	0
163	1	1	5	2	1	1	1	2	1	1	1	1	43	6	34	0.21	0
164	1	3	4	3	2	2	4	3	2	3	2	2	56	6	39	10	1
165	1	1	5	1	1	1	1	2	2	4	2	2	55	4	44	0.28	1
166	1	2	4	2	1	2	3	2	2	2	2	1	35	9	17	0.28	0
167	1	2	4	1	1	2	5	3	2	4	2	2	35	9	14	0.84	0
168	4	1	3	1	1	1	2	1	1	1	1	1	55	6	36	2	0
169	4	1	3	1	1	1	2	1	1	1	1	1	55	6	34	0.07	1
170	4	1	5	1	1	1	1	1	1	1	1	1	62	6	50	0.7	0
171	4	1	1	1	1	1	1	1	1	1	1	1	55	6	39	0.18	0
172	4	1	1	1	1	1	1	1	1	1	1	1	50	6	39	0.175	0
173	4	1	3	1	1	1	2	1	1	1	1	1	55	6	17	0.217	1
174	4	1	3	1	1	1	2	1	1	1	1	1	61	6	37	0.30625	0
175	4	1	3	1	1	1	2	1	1	1	1	1	42	13	15	0.4375	1
176	4	1	3	1	1	1	2	1	1	1	1	1	51	6	44	0.091	1
177	4	1	3	1	1	1	2	1	1	1	1	1	61	6	41	0.0455	0
178	4	1	3	1	1	1	2	1	1	1	1	1	60	6	40	0.7	0
179	4	1	3	1	1	1	2	1	1	1	1	1	46	6	25	0.35	0
180	4	1	3	1	1	1	2	1	1	1	1	1	45	9	21	0.322	1
181	4	1	3	1	1	1	2	1	1	1	1	1	47	6	35	1.4	0
182	4	1	3	1	1	1	2	1	1	1	1	1	56	6	34	0.28	0
183	4	1	3	1	1	1	2	1	1	1	1	1	32	9	5	0.355	0
184	4	1	3	1	1	1	2	1	1	1	1	1	73	6	62	0.0875	0
185	4	1	5	1	1	1	1	1	1	1	1	1	51	6	17	0.35	1
186	4	1	1	1	1	1	1	1	1	1	1	1	47	6	34	0.385	0
187	4	1	3	1	1	1	2	1	1	1	1	1	63	6	44	0.0875	0
188	4	1	3	1	1	1	2	1	1	1	1	1	45	6	19	0.133	0
189	4	1	1	1	1	1	1	1	1	1	1	1	36	6	14	0.13125	0
190	4	1	3	1	1	1	2	1	1	1	1	1	66	6	46	0.084	1
191	4	1	5	1	1	1	4	1	1	1	1	1	46	6	34	0.6125	0
192	4	1	3	1	1	1	2	1	1	1	1	1	60	6	40	0.2625	1
193	4	1	3	1	1	1	2	1	1	1	1	1	50	6	28	0.14	1
194	4	1	5	1	1	1	5	1	1	1	1	1	43	6	17	0.063	0
195	4	1	3	1	1	1	2	1	1	1	1	1	41	12	20	0.2625	0
196	4	1	3	1	1	1	2	1	1	1	1	1	45	6	34	1.4	0
197	1	1	1	1	2	1	3	1	1	4	1	1	58	9	33	0.0086	0
198	1	2	2	2	2	1	2	2	1	4	2	2	33	9	10	0.0083	0
199	1	2	2	2	2	1	1	2	1	4	2	2	48	9	20	0.0027	0
200	1	2	2	2	2	1	1	1	1	4	2	2	56	6	36	0.0087	0
201	1	2	2	2	2	1	2	2	1	4	1	2	51	12	32	0.0132	0
202	1	1	2	1	2	1	1	1	1	4	1	2	50	9	23	0.0075	0
203	1	2	2	2	2	1	2	1	1	4	2	2	41	12	18	0.0105	0
204	1	2	3	2	2	1	2	1	1	4	2	2	52	9	23	0.0137	0
205	1	2	2	2	1	1	2	1	1	4	2	2	39	9	18	0.0075	0
206	1	2	1	2	2	1	1	1	1	4	2	2	39	9	14	0.0095	0
207	1	2	2	1	1	1	1	1	1	4	1	2	54	9	26	0.0079	0
208	1	1	2	1	1	1	1	2	1	3	1	1	53	6	28	0.0132	0
209	1	2	1	1	2	1	4	1	1	4	1	1	48	12	18	0.0078	0
210	1	1	2	1	2	1	1	1	2	4	1	1	51	9	25	0.0105	0
211	1	1	1	3	2	2	2	1	1	4	1	1	50	9	27	0.0075	0
212	1	1	1	1	1	1	2	1	1	1	1	1	35	12	13	0.0065	0
213	1	2	1	1	1	1	4	1	2	1	1	1	50	6	30	0.0065	0
214	1	2	1	2	2	1	3	1	1	1	1	1	56	6	32	0.0065	0
215	1	1	1	2	1	1	3	4	1	4	1	1	53	9	28	0.072	0
216	1	4	2	1	2	1	1	1	1	3	1	1	54	9	30	0.01	0
217	1	1	1	1	1	1	1	2	1	4	2	1	53	6	36	0.0055	0
218	1	1	1	1	1	1	1	1	1	4	1	1	46	9	24	0.0085	0
219	1	2	2	2	2	1	2	2	1	4	1	2	38	12	19	0.0075	0
220	1	1	1	1	1	1	1	2	1	4	1	1	49	6	31	0.0075	0
221	1	2	2	3	2	1	2	2	2	4	1	2	46	12	21	0.0056	0
222	1	2	1	2	2	1	3	1	2	4	1	1	56	9	39	0.0082	0
223	1	1	1	1	1	1	2	1	1	4	1	1	53	9	36	0.0065	0
224	1	2	1	1	2	1	4	2	1	4	1	1	49	9	21	0.0054	0
225	1	2	1	1	1	1	4	2	1	4	1	1	55	9	36	0.0056	0
226	1	2	1	1	1	1	1	1	1	4	1	1	37	12	18	0.0075	0
227	3	1	1	1	1	1	1	1	1	4	1	1	52	6	20	0.25	0
228	3	1	1	1	1	1	1	1	1	1	1	1	39	9	10	0.5	0
229	3	2	3	2	2	2	3	2	4	4	4	4	35	6	10	1.25	0
230	3	2	2	4	2	2	3	4	4	3	3	4	38	4	20	1.5	0
231	3	2	4	4	4	4	4	4	4	4	4	2	26	12	5	0.5	0
232	3	1	1	1	1	1	1	1	1	1	1	1	42	6	20	0.25	0
233	3	2	3	3	3	3	3	4	3	3	3	4	46	6	20	0.125	0
234	3	1	1	1	1	4	1	4	1	1	5	1	29	12	12	3	0
235	3	1	1	1	1	1	1	1	1	4	1	1	43	6	20	1	0
236	3	2	4	2	2	2	2	2	2	2	4	2	27	12	11	1	0
237	3	3	5	2	1	1	4	2	2	1	1	5	34	9	13	0.5	1
238	3	1	1	1	1	1	1	1	1	1	1	1	50	6	25	0.8	0
239	3	2	2	2	2	2	2	2	4	2	4	2	25	6	5	0.16	1
240	3	1	1	1	1	1	1	1	1	4	1	1	36	9	20	0.25	0
241	3	2	2	3	2	2	3	4	3	3	3	3	27	9	4	0.46	0
242	3	2	4	3	3	3	4	3	4	4	3	4	35	9	11	0.35	0
243	3	2	2	4	3	2	3	4	3	3	3	3	34	6	9	0.15	0
244	3	1	1	2	2	2	4	4	4	4	4	4	31	9	10	0.5	0
245	3	2	2	4	3	3	2	2	3	4	3	4	30	9	11	0.5	0
246	3	1	4	1	1	4	2	2	4	4	4	2	32	6	10	0.23	0
247	1	2	2	3	2	2	3	3	3	2	2	2	47	12	30	0.07	0
248	1	2	1	2	2	1	1	1	1	4	2	1	38	12	17	0.0073	0
249	1	2	1	2	2	1	1	1	1	4	2	1	43	6	23	0.0076	0
250	1	2	2	2	2	2	2	2	2	2	2	2	45	9	20	0.065	0
251	1	2	3	2	2	2	2	3	4	2	2	2	58	9	35	0.04	0
252	1	2	1	2	2	1	1	3	2	2	2	1	56	6	30	0.04	0
253	1	3	2	2	2	2	4	2	3	2	2	2	48	9	25	0.075	0
254	1	2	2	2	2	2	2	2	2	2	2	2	52	9	30	0.06	0
255	1	3	2	2	2	2	3	2	2	3	2	2	35	12	15	0.04	0
256	1	2	2	2	2	2	2	2	3	2	1	1	35	12	10	0.02	0
257	1	2	2	2	2	1	4	1	1	4	1	2	48	6	25	0.005	0
258	1	1	1	3	1	1	1	1	1	4	1	1	27	9	15	0.5	0
259	1	2	2	2	2	2	4	2	2	1	2	2	53	12	30	0.04	0
260	1	2	3	1	2	2	3	1	1	2	1	1	65	6	24	0.005	0
261	1	2	2	2	2	1	1	1	1	4	2	1	38	6	16	0.0057	0
262	1	1	3	1	2	1	2	1	2	3	1	1	46	9	19	0.03	0
263	1	1	2	1	1	1	2	1	1	3	1	1	37	6	15	0.0165	0
264	1	2	2	2	3	2	4	2	2	2	2	2	45	6	20	0.045	0
265	1	2	2	2	2	2	2	1	2	2	1	1	34	9	15	0.0045	0
266	1	3	2	3	2	1	3	1	3	2	1	2	41	9	25	0.02	0
267	1	2	1	2	2	1	2	1	1	2	2	1	36	6	17	0.0037	0
268	1	2	2	2	2	2	3	2	2	1	2	2	41	9	20	0.035	0
269	1	2	2	2	2	1	3	2	2	2	1	2	45	6	17	0.1	1
270	1	3	2	2	2	2	4	2	2	1	2	2	30	12	12	0.025	0
271	1	1	1	1	3	1	1	1	1	1	1	1	37	9	20	0.05	0
272	1	2	1	2	2	1	4	1	1	1	2	1	50	6	32	0.025	0
273	1	2	2	2	2	1	2	2	2	1	2	2	35	12	12	0.04	0
274	1	1	2	1	2	2	2	1	3	3	2	2	33	12	13	0.25	0
275	1	2	1	2	2	1	2	3	1	2	1	1	60	6	40	0.0075	0
276	1	3	2	2	2	3	3	3	3	2	3	3	47	9	20	0.04	0
277	3	2	2	3	3	1	4	3	3	2	3	2	30	9	15	1.3	0
278	3	1	1	1	1	1	1	1	5	1	1	5	38	12	20	12	1
279	3	1	3	2	2	4	2	2	2	1	1	1	46	6	21	0.78	1
280	3	1	5	1	1	1	5	1	1	1	1	1	42	6	10	2	0
281	3	1	1	1	1	3	1	1	1	1	1	1	35	9	8	1	0
282	3	1	1	1	1	4	2	2	2	2	1	1	37	6	17	0.25	0
283	3	1	1	1	1	1	1	1	1	2	1	1	51	4	25	0.5	0
284	3	1	1	1	1	2	1	1	1	1	1	2	33	12	10	0.25	1
285	3	1	1	1	1	2	2	1	1	1	1	1	37	6	14	1.75	0
286	3	1	1	1	1	5	4	1	1	1	1	1	44	6	25	2	0
287	3	1	1	1	1	1	1	1	1	1	1	1	44	6	15	2	0
288	3	1	2	2	2	5	3	3	3	1	2	2	35	6	15	2	0
289	3	1	3	1	1	4	1	1	1	1	1	1	45	6	19	0.5	0
290	3	1	2	1	1	1	2	1	1	1	1	1	55	6	25	2.5	0
291	3	1	1	1	1	4	1	1	1	1	1	1	39	6	20	3	0
292	3	1	2	2	2	2	3	2	4	2	4	4	48	9	20	0.75	1
293	3	2	4	2	2	1	4	4	4	2	4	1	53	6	33	1.15	0
294	3	1	1	1	1	1	1	1	1	1	1	1	44	6	25	0.5	0
295	2	1	5	1	1	3	3	1	1	1	1	1	63	6	48	1	0
296	2	2	4	4	4	4	5	4	4	4	4	1	49	9	18	1.5	0
297	2	1	5	1	1	1	5	1	1	1	1	1	72	6	57	1	0
298	2	1	5	1	1	1	5	1	1	1	1	1	43	12	4	1.5	0
299	2	1	1	1	1	1	1	1	1	1	1	1	40	12	24	0.1	0
300	2	1	5	4	1	1	5	4	4	1	1	1	50	9	31	0.5	0
301	2	1	1	1	1	1	1	1	1	2	1	1	40	6	10	1	0
302	2	1	1	1	1	1	1	1	1	1	1	1	50	12	24	0.6	0
303	2	1	3	2	1	2	2	2	2	2	1	1	43	12	16	0.6	0
304	2	1	5	1	1	1	5	1	1	1	1	1	63	9	51	3	0
305	2	2	2	2	2	1	4	2	2	1	1	1	59	6	44	0.2	0
306	2	1	5	2	1	4	1	2	2	1	1	1	39	12	14	1.5	0
307	2	3	1	1	1	1	1	1	1	5	1	1	51	12	30	2	0
308	2	1	4	1	4	4	4	4	4	4	4	4	52	12	30	0.4	0
309	2	1	1	1	1	1	1	1	1	1	1	1	53	9	40	0.34	0
310	2	1	5	2	1	1	4	2	2	1	1	1	54	12	20	1	0
311	2	1	5	2	1	1	4	2	2	1	1	1	55	6	35	0.154	0
312	2	1	1	1	1	1	1	1	1	1	2	1	53	6	34	0.1	0
313	2	1	1	1	1	1	1	1	1	4	1	1	56	12	42	1	0
314	2	1	1	1	1	1	1	1	1	1	1	1	65	12	29	2	0
315	2	1	1	1	1	1	4	1	1	1	1	1	59	6	30	0.4	0
316	2	1	5	1	1	1	1	1	1	1	1	1	54	9	34	3	0
317	2	5	5	5	1	5	1	5	5	5	1	1	36	9	14	2	0
318	2	1	1	1	1	1	1	1	1	1	1	1	34	9	10	1	0
319	2	1	1	1	1	1	1	1	1	1	1	1	73	6	60	3	0
320	2	2	2	2	2	2	2	2	2	2	2	2	57	9	34	2	0
321	2	4	1	4	1	1	1	1	1	1	1	1	45	6	30	0.48	0
322	2	1	1	1	1	3	1	1	1	1	1	1	55	9	44	0.1	0
323	2	1	1	1	1	5	1	1	1	2	1	1	41	9	34	0.005	0
324	2	3	1	1	1	1	1	5	1	1	1	1	57	12	40	0.13	0
325	2	1	2	1	1	1	2	1	1	1	1	1	63	9	42	0.5	0
326	2	1	2	1	1	1	2	1	1	1	1	1	46	6	25	1.5	0
327	2	1	1	1	1	1	5	1	1	1	1	1	45	9	29	2	0
328	2	1	2	1	1	1	2	1	1	1	1	1	45	12	20	0.49	0
329	2	1	5	1	1	1	5	1	1	1	1	1	70	9	38	1.26	0
330	2	1	2	1	1	1	2	1	1	1	1	1	55	6	40	0.65	0
331	2	1	4	1	1	1	4	1	1	1	1	1	63	14	40	1	0
332	2	1	2	1	1	1	2	1	1	1	1	1	66	6	50	0.58	0
333	2	1	1	1	1	1	1	1	1	1	1	1	46	12	10	0.4	0
334	2	1	1	1	1	1	1	1	1	1	1	1	52	6	29	1	0
335	2	1	2	1	1	1	2	1	1	1	1	1	43	16	20	1.9	0
336	2	1	1	1	1	1	1	1	1	1	1	1	63	6	47	1.5	0
337	2	1	2	1	1	1	2	1	1	1	1	1	55	9	24	0.77	0
338	2	1	2	1	1	1	2	1	1	1	1	1	57	6	39	0.145	0
339	2	1	2	1	1	1	2	1	1	1	1	1	45	12	25	0.6	0
340	2	1	3	1	1	1	1	1	1	1	1	1	71	6	46	0.52	0
341	2	1	1	1	1	1	1	1	1	1	1	1	65	14	54	0.5	0
342	2	1	2	1	1	1	2	1	1	1	1	1	54	9	20	0.7	0
343	2	1	1	1	1	1	1	1	1	1	1	1	57	6	33	0.9	0
344	2	1	2	1	1	1	2	1	1	2	1	1	51	9	36	1	1
345	2	1	2	1	1	1	2	1	1	1	1	1	48	12	19	1	0
346	2	1	1	1	1	1	1	1	1	1	1	1	41	6	19	0.08	0
347	2	1	2	1	1	1	2	1	1	1	1	1	41	9	10	0.98	0
348	2	1	4	1	1	1	4	1	1	1	1	1	60	6	44	2.87	0
349	2	1	3	1	1	1	3	1	1	1	1	1	64	9	50	0.36	0
350	2	1	2	1	1	1	2	1	1	1	1	1	66	12	36	2	0
351	2	1	2	1	1	1	2	1	1	1	1	1	60	6	40	1	0
352	2	1	4	1	1	1	4	1	1	1	1	1	79	9	38	0.3017	0
353	2	1	1	1	1	1	1	1	1	1	1	1	78	9	62	0.38	0
354	2	1	5	1	1	1	2	1	1	1	1	1	52	16	37	0.78	0
355	3	1	4	2	1	1	2	2	2	1	1	1	45	6	2	0.238	1
356	3	1	4	1	1	1	4	1	1	1	1	1	43	6	29	1.26	1
357	3	1	4	2	1	1	2	2	2	1	1	1	36	6	7	0.42	0
358	3	1	5	2	1	1	3	2	2	1	1	1	36	6	20	0.7	1
359	3	1	4	2	1	1	2	2	2	1	1	1	37	6	20	0.28	0
360	3	1	4	2	1	1	2	2	2	1	1	1	56	6	39	0.14	0
361	3	1	5	3	1	1	4	3	3	1	1	1	35	6	7	0.56	0
362	3	1	4	2	1	1	2	2	2	1	1	1	45	9	10	0.28	0
363	3	1	4	2	1	1	2	2	2	1	1	1	52	6	39	0.14	0
364	3	1	4	2	1	1	2	2	2	1	1	1	48	6	9	0.14	0
365	3	1	4	2	1	1	2	2	2	1	1	1	43	9	6	0.14	0
366	3	1	5	1	1	1	1	1	1	1	1	1	61	12	20	0.35	0
367	3	1	4	2	1	1	2	2	2	1	1	1	22	6	6	0.49	0
368	3	1	4	2	1	1	2	2	2	1	1	1	56	16	3	0.154	0
369	3	1	4	2	1	1	2	2	2	1	1	1	45	6	2	1.598	1
370	3	1	5	4	1	1	1	4	2	1	1	1	32	6	6	0.42	0
371	3	1	4	2	1	1	2	2	2	1	1	1	26	6	1	0.21	0
372	3	1	4	2	1	1	2	2	2	1	1	1	40	6	15	0.56	1
373	3	1	5	1	1	1	1	1	1	1	1	1	44	6	24	4.5	0
374	3	1	4	2	1	1	2	2	2	1	1	1	42	6	14	0.14	0
375	3	1	1	4	1	1	1	1	1	1	1	1	31	6	10	0.14	0
376	3	1	4	2	1	1	2	2	2	1	1	1	63	9	22	0.308	1
377	3	1	4	2	1	1	2	2	2	1	1	1	36	6	2	0.25	0
378	3	1	4	2	1	1	2	2	2	1	1	1	55	6	37	1.28	1
379	3	1	4	2	1	1	2	2	2	1	1	1	32	9	1	0.49	1
380	3	1	4	2	1	1	2	2	2	1	1	1	40	6	17	0.49	0
381	3	4	5	5	1	1	1	1	1	1	1	1	35	6	10	0.28	0
382	3	1	4	2	1	1	2	2	2	1	1	1	30	6	6	0.14	0
383	3	1	4	2	1	1	2	2	2	1	1	1	42	6	5	0.28	0
384	3	2	1	1	1	1	1	1	1	1	1	1	43	6	22	0.63	0
385	3	2	1	1	1	1	1	1	1	1	1	1	30	6	18	0.84	0
386	3	1	4	2	1	1	2	2	2	1	1	1	41	6	8	0.35	1
387	3	1	4	2	1	1	2	2	2	1	1	1	35	9	10	0.14	1
388	3	1	4	2	1	1	2	2	2	1	1	1	55	6	19	0.56	1
389	3	1	4	2	1	1	2	2	2	1	1	1	38	6	13	0.063	0
390	3	1	5	1	1	1	1	5	5	1	5	1	41	6	11	0.14	0
391	3	1	4	2	1	1	2	2	2	1	1	1	24	6	4	0.14	0
392	2	3	3	3	2	2	3	2	2	4	2	2	57	9	39	1	0
393	2	1	5	3	5	2	3	3	2	5	1	2	56	6	39	0.35	0
394	2	1	5	1	1	1	1	1	1	1	1	1	42	6	36	0.56	0
395	2	4	3	4	3	3	3	3	4	2	3	4	48	6	29	0.2058	0
396	2	2	4	3	3	3	3	2	1	3	3	3	80	6	69	0.42	0
397	2	2	4	3	2	2	3	3	2	1	2	2	54	6	34	0.42	0
398	2	4	4	4	3	2	3	3	2	4	2	3	54	6	39	2	0
399	2	1	4	1	1	1	5	4	4	4	1	1	58	6	37	1.42	0
400	2	1	5	1	1	1	1	3	1	1	1	1	55	6	30	0.42	0
401	2	2	4	4	2	2	4	2	2	2	2	3	49	6	11	0.63	0
402	2	3	4	3	3	1	3	3	1	3	1	2	43	6	33	0.56	0
403	2	2	4	3	2	2	3	3	2	2	2	2	47	6	20	0.14	0
404	2	1	5	1	1	1	4	5	1	1	1	1	59	12	44	1	0
405	2	4	1	4	1	4	3	1	1	2	1	1	30	9	5	0.168	0
406	2	1	1	1	1	1	1	1	1	5	1	1	34	6	6	0.28	0
407	2	1	4	1	1	1	5	4	3	1	1	1	58	6	38	0.56	0
408	2	2	4	3	2	2	3	3	2	1	2	2	59	6	49	2	0
409	2	4	4	3	3	3	4	3	3	2	3	2	55	6	34	0.84	0
410	2	2	4	3	2	2	3	3	2	2	2	2	71	6	51	0.84	0
411	2	1	5	3	1	1	4	3	1	1	1	1	49	6	19	0.21	0
412	2	2	4	3	2	2	3	3	2	1	2	2	56	6	33	0.98	0
413	2	1	1	1	1	1	1	1	1	1	1	1	38	6	22	0.14	0
414	2	1	5	4	1	1	1	3	1	1	1	1	59	6	40	0.28	0
415	2	1	5	1	1	1	5	1	1	1	1	1	31	6	7	0.21	0
416	2	4	4	4	3	3	4	3	3	3	2	2	49	6	37	0.392	0
417	2	1	1	4	2	1	4	4	2	2	2	2	37	9	6	1.2	0
418	2	1	1	1	1	1	1	1	1	1	1	1	52	6	34	1.4	0
419	2	2	5	5	1	2	4	5	5	1	1	1	62	9	38	2	0
420	2	4	4	3	3	2	4	2	2	1	2	3	56	6	36	2	0
421	2	4	3	5	1	1	5	1	4	2	1	1	29	9	4	0.14	0
422	2	2	4	3	2	2	3	3	2	1	2	2	67	6	44	0.21	0
423	2	5	4	4	3	3	3	4	3	3	3	4	62	6	54	0.7	0
424	2	2	4	3	2	2	3	3	2	1	2	2	44	6	4	1.106	0
425	2	2	4	2	2	2	3	2	2	2	2	2	34	6	15	0.42	0
426	2	1	4	1	1	1	1	1	1	2	1	1	63	6	47	1.12	0
427	2	3	1	1	1	1	1	1	1	1	1	1	50	6	30	1.5	0
428	2	4	4	4	2	3	4	3	2	2	2	3	32	6	5	0.014	0
429	2	2	3	3	3	3	1	3	3	3	3	2	43	6	30	0.5	0
430	2	2	4	3	2	2	3	3	2	1	2	2	45	6	20	0.35	0
431	2	1	5	4	1	1	2	4	4	2	1	1	30	9	10	0.21	0
432	2	3	4	3	3	4	3	2	3	3	3	4	37	9	20	1	0
433	2	1	5	5	1	1	5	3	1	1	1	1	63	6	20	0.42	0
434	2	5	5	5	1	1	5	5	5	3	5	1	49	6	21	0.441	0
